# Supplementary material for: TIP60 represses telomerase expression by inhibiting Sp1 binding to the TERT promoter
Source: PLoS Pathog. 2017 Oct 18;13(10):e1006681. doi: 10.1371/journal.ppat.1006681 (PMC5662243; doi:10.1371/journal.ppat.1006681)
Supplement: S1 Table — List of all the peptides identified in our experimental set up. (XLSX) [file ppat.1006681.s010.xlsx]

## Sheet: Suppl. Table ProteinGroups
Protein IDs	Protein names	Gene names	Peptides for	Peptides rev	Unique peptides for	Unique peptides rev	Sequence coverage [%]	Unique sequence coverage [%]	Mol. weight [kDa]	Q-value	Ratio H/L for	Ratio H/L normalized for	Ratio H/L count for	Ratio H/L rev	Ratio H/L normalized rev	Ratio H/L count rev	Intensity L for	Intensity H for	Intensity L rev	Intensity H rev	Acetyl (K) site positions
P09874;F8WC10;Q5VX84;Q5VX85	Poly [ADP-ribose] polymerase 1	PARP1	77	73	77	73	66.8	66.8	113.08	0	1.147	0.79861	167	0.97937	1.2236	172	76027000000	92154000000	75481000000	79574000000	209;579;637
Q00839;B3KX72;Q00839-2;Q5RI18	Heterogeneous nuclear ribonucleoprotein U	HNRNPU	46	45	46	45	53.2	53.2	90.583	0	1.3672	0.91794	85	0.98868	1.2222	79	58487000000	86506000000	62164000000	65570000000
P19338;Q9BQ02;E7EX81;C9JYW2;C9JLB1;C9J1H7;C9JWL1	Nucleolin	NCL	37	34	37	34	35.9	35.9	76.613	0	2.485	1.6969	52	1.3192	1.6488	49	20128000000	50403000000	23243000000	32186000000	348
G5E9M8;H0Y6K5;H0Y7L6;Q02447-4;P0CG40;Q02447-3;Q02447-5;Q02447-6;Q02447-2;Q02447;Q3SY56;Q9UIH9;Q02086-2;Q02086	Transcription factor Sp1	SP1	23	21	2	2	25.8	1.2	79.891	0	1.4467	1.0193	43	0.72205	0.92759	51	24174000000	37036000000	60584000000	49669000000	617;632;678;686;696
Q9NR30;Q9NR30-2;Q3SWU7	Nucleolar RNA helicase 2	DDX21	50	54	48	52	62.1	58.6	87.343	0	1.6141	1.1487	78	1.0527	1.3041	74	19838000000	35208000000	23032000000	29605000000
O43795;E9PDF6;E7EPB4	Unconventional myosin-Ib	MYO1B	61	59	3	3	61	3.9	131.98	0	1.5102	1.0543	78	0.1388	0.17598	53	12777000000	19839000000	24877000000	4504400000
Q16643;A8MV58;Q16643-2;F8W9Z3;D6R9Q9;D6RFI1;D6RCR4	Drebrin	DBN1	31	37	5	7	59.9	24.5	71.428	0	1.8879	1.3205	40	0.090748	0.11408	31	8990600000	17817000000	35637000000	3401700000
Q8N5C6;Q8N5C6-2;B7Z6X7	S1 RNA-binding domain-containing protein 1	SRBD1	33	34	33	34	43	43	111.77	0	1.2813	0.91741	26	0.89082	1.1223	32	14035000000	16576000000	1674900000	1598500000
Q08211;F5GXA5;Q08211-2;REV__H0YA90;REV__Q7Z6J0-3	ATP-dependent RNA helicase A	DHX9	52	50	52	50	52.9	52.9	140.96	0	1.4203	1.0111	66	0.80988	1.0146	65	10110000000	15025000000	12751000000	10902000000
Q92598;Q92598-2;B4DYH1;Q92598-3;B4DY72;E7EUG1;F2Z3D7;Q5TBM3	Heat shock protein 105 kDa	HSPH1	40	40	37	38	60.6	57.1	96.864	0	1.108	0.80104	60	0.80652	1.0132	58	11544000000	13978000000	12360000000	10279000000
P34932;F5H3R0;Q9BUK9	Heat shock 70 kDa protein 4	HSPA4	44	47	42	46	67.4	64.4	94.33	0	1.3333	0.95921	66	0.87699	1.1027	73	10787000000	13593000000	11142000000	9896300000	235
P13639;B4DPU3;F5H370;F5GZG3;B4DMC6	Elongation factor 2	EEF2	43	45	42	44	62.6	61.4	95.337	0	1.2197	0.84888	58	0.40178	0.50265	60	9725900000	12063000000	18009000000	8039400000
Q16531;E7EPB0;F5GY55;B4DZP5;B4DG00;F5H0Y5;F5H2L3;F5H4N9;F5H6C5;F5H238;F5GZY8;F5H775;F5GWI0;F5H581;F5GYG8;F8WF81;F5H7A0;F5GZ34;F5H198	DNA damage-binding protein 1	DDB1	48	46	48	46	46.8	46.8	126.97	0	1.7436	1.2212	51	1.0954	1.3583	52	6262800000	10750000000	6253400000	6872500000
Q9UHB6-4;Q9UHB6;B4DN52;F8VQE1;Q9UHB6-2;F8VRN8;F8VS07;Q9UHB6-3;F8VTU2;F8VVQ7;F8VZI6	LIM domain and actin-binding protein 1	LIMA1;TRMT1	43	44	43	44	65.5	65.5	85.223	0	1.6042	1.1357	46	0.080915	0.1013	31	6552600000	10507000000	21008000000	2196000000
O94832;F2Z2U7;F8WEW9;B0I1T2-2;B0I1T2-3;B0I1T2-4;B0I1T2	Unconventional myosin-Id	MYO1D	58	64	58	64	65.7	65.7	116.2	0	1.3704	0.98374	71	0.14579	0.185	54	8755900000	10135000000	17632000000	2895500000
F5H3W9;O00159-3;F5H6E2;O00159	Unconventional myosin-Ic	MYO1C	55	53	2	2	60.8	1.9	119.52	0	0.7592	0.529	65	0.2234	0.27588	47	11927000000	9557100000	13897000000	3475700000
Q02446;G3XAB2;Q8IXZ3-2;Q8IXZ3-1;Q8IXZ3	Transcription factor Sp4	SP4	5	4	3	3	5	2.7	81.984	0	1.644	1.1136	10	0.8564	1.0651	9	4683200000	8323000000	5369500000	4830400000	660;724
P11387;E5RIC7;E7ES89;Q969P6;E5RJ95;E5RFS0;E7ESI1;E5RJ33;H0YBR3;H0YC03;E5RGE7;E5RGR4;E5RFE3;E5RGR2	DNA topoisomerase 1	TOP1	28	33	28	33	43.8	43.8	90.725	0	1.1411	0.79818	48	0.96381	1.2056	47	6887800000	7983400000	7418400000	7750700000
P78527;E7EUY0;P78527-2;F5GX40;H0YG84	DNA-dependent protein kinase catalytic subunit	PRKDC	124	123	124	123	38.4	38.4	469.08	0	0.91347	0.66605	113	0.62119	0.79665	101	8592000000	7769100000	8197200000	5294400000
Q9H0A0;E7ESU4;E9PMU0;E9PJN6	N-acetyltransferase 10	NAT10	42	49	13	17	56.3	18.8	115.73	0	1.3093	0.94676	55	0.95901	1.215	61	7775600000	7517200000	8072800000	6559000000
O43707;D6PXK4;F5GXS2;E7EV83;D6RH00	Alpha-actinin-4	ACTN4	51	57	34	38	76.4	52.3	104.85	0	1.9175	1.414	60	0.064125	0.079156	45	3553100000	6965000000	23523000000	2267300000
O60264;F5GZI1	SWI/SNF-related matrix-associated actin-dependent regulator of chromatin subfamily A member 5	SMARCA5	52	51	35	34	46.7	34.1	121.9	0	1.0158	0.74131	60	0.80828	1.0132	66	5963800000	6196600000	6739300000	5721500000
Q7L2E3-3;Q7L2E3;Q7L2E3-2	Putative ATP-dependent RNA helicase DHX30	DHX30	57	64	57	64	66.1	66.1	129.44	0	1.3291	0.94665	56	0.92831	1.1719	69	4460100000	5914900000	4959400000	4728000000
Q13813;F8W7K3;A6NG51;Q13813-3;B4DGT1;A6NN88	Spectrin alpha chain, non-erythrocytic 1	SPTAN1	70	108	1	1	53.8	0.7	284.54	0	2.0207	1.491	54	0.088431	0.11	50	3257600000	5688400000	15348000000	2034500000
G3V529;Q9GZR7;F5H4J5;Q4V9L5;F5H4V3;E7ETZ2	ATP-dependent RNA helicase DDX24	DDX24	39	39	13	13	62.1	15.7	91.48	0	1.9594	1.3895	48	1.0867	1.3611	41	3041200000	5637800000	3315300000	3634700000
O14974;F8VWB4;O14974-3;O14974-2;F5H1B6;O14974-4;F8W7P1;F8W9E8;F8W8Q6;F8VZN8;H0YHI8;H0YIS4;H0YIM2;H0YIS3;H0YHL8;F8VW28;H0YIL7	Protein phosphatase 1 regulatory subunit 12A	PPP1R12A	34	40	33	38	44.8	43.8	115.28	0	2.267	1.6084	23	0.10728	0.13278	17	2151400000	4796400000	8677000000	999240000
Q8NE71;Q8NE71-2;H0YGW7;F8VQZ0;E9PC67;Q5STZ7;Q5STZ8;F5GYK6;H0Y412;Q5JSZ5-5;Q5JSZ5	ATP-binding cassette sub-family F member 1	ABCF1	27	26	27	26	45	45	95.925	0	1.4953	1.0678	28	0.77246	0.96525	32	2934900000	4650300000	4189000000	3363600000
Q9Y5B9;F5H063;G3V5A4;G3V401;G3V2X0	FACT complex subunit SPT16	SUPT16H	42	41	42	41	48.6	48.6	119.91	0	0.97393	0.69639	40	0.97916	1.254	42	4290300000	4501300000	4238800000	4367300000
E7ES43;O95757;E9PDE8;D6RJ96	Heat shock 70 kDa protein 4L	HSPA4L	37	36	33	33	56	50.7	97.658	0	1.1715	0.84179	43	0.93863	1.1694	34	3752300000	4300500000	3920100000	3477000000
Q7Z2W4;Q7Z2W4-2;F5H1W0;Q7Z2W4-4;Q7Z2W4-5;G5E9U9;Q9H0J9	Zinc finger CCCH-type antiviral protein 1	ZC3HAV1	37	41	1	1	56.2	2	101.43	0	1.8711	1.3511	39	1.0484	1.3231	36	2457200000	4235100000	2999600000	3062700000
P11586;F5H2F4;G3V2B8;G3V3L6	C-1-tetrahydrofolate synthase, cytoplasmic;Methylenetetrahydrofolate dehydrogenase;Methenyltetrahydrofolate cyclohydrolase;Formyltetrahydrofolate synthetase;C-1-tetrahydrofolate synthase, cytoplasmic, N-terminally processed	MTHFD1	39	40	38	39	58.8	58.1	101.56	0	1.2384	0.91914	38	0.68396	0.87276	43	3178300000	4149200000	5411200000	3856900000
E7EMX7;Q9P0K7-3;Q9P0K7;Q9P0K7-2;E9PED3;D6RE17;D6REL2;D6R9G6;D6RF74;D6RB27;D6R9G4;D6RBY4;D6RB25;D6RBW6;H0Y518;E7ESR5;F8W882;Q9C0D0-2;Q9C0D0;O15034	Ankycorbin	RAI14	42	46	42	46	56.2	56.2	109.16	0	1.6312	1.2322	39	0.11233	0.1408	24	2354100000	3934900000	6913800000	966400000
E7ENU4;P55265-5;P55265;P55265-4	Double-stranded RNA-specific adenosine deaminase	ADAR	33	36	3	3	34	3.2	140.83	0	1.212	0.84811	35	0.71318	0.90696	40	2944600000	3834200000	2959000000	2280400000
P23246;P23246-2;H0Y9K7;H0Y9U2;C9IZL7;F5GYZ3;Q15233	Splicing factor, proline- and glutamine-rich	SFPQ	22	23	22	23	39.7	39.7	76.149	0	0.79356	0.57545	30	0.68962	0.86651	23	4362500000	3687600000	3519400000	2600600000
A8MXP9;P43243;D6REM6;D6R991;H0Y8T4;B3KM87;B7ZAV5;D6R8Z5;Q68E03;D6RCM3;D6REK4;D6RB45;D6R9F3;D6RAM9;D6RAY2;D6RBS2;D6RBI2;D6RBK5;D6RE02;D6RIA2	Matrin-3	MATR3	25	25	25	25	38.8	38.8	99.966	0	0.92076	0.66819	36	0.64006	0.7993	36	3681800000	3445800000	4052200000	2524700000
P22102;B4DJ93;P22102-2;F8WD69;C9JBJ1;C9JTV6;C9JZG2;C9JKQ7	Trifunctional purine biosynthetic protein adenosine-3;Phosphoribosylamine--glycine ligase;Phosphoribosylformylglycinamidine cyclo-ligase;Phosphoribosylglycinamide formyltransferase	GART	34	40	34	40	55	55	107.77	0	0.82966	0.60615	35	0.43719	0.55323	37	13302000000	3411600000	12499000000	2473600000
P49327;F5H0D4	Fatty acid synthase;[Acyl-carrier-protein] S-acetyltransferase;[Acyl-carrier-protein] S-malonyltransferase;3-oxoacyl-[acyl-carrier-protein] synthase;3-oxoacyl-[acyl-carrier-protein] reductase;3-hydroxyacyl-[acyl-carrier-protein] dehydratase;Enoyl-[acyl-carrier-protein] reductase;Oleoyl-[acyl-carrier-protein] hydrolase	FASN	68	71	68	71	45.3	45.3	273.42	0	0.73561	0.54185	60	0.42292	0.52942	61	4480100000	3293600000	5404000000	2372200000
P25205;Q7Z6P5;E9PF11	DNA replication licensing factor MCM3	MCM3	34	41	34	41	54.8	54.8	90.98	0	1.0002	0.7203	42	0.57629	0.7214	45	3269300000	3281900000	4822200000	2839800000
P46087;Q3KQS4;P46087-2;Q05BA7;F5GWB7;F5H709;F5H5X6;F5GYR3;F5H359;F5H8G6	Probable 28S rRNA (cytosine(4447)-C(5))-methyltransferase	NOP2	28	27	28	27	37.9	37.9	89.301	0	1.5238	1.0909	28	0.87445	1.0883	28	2165600000	3210600000	2840700000	2498600000
Q9H2U1;F5GZS0;Q9H2U1-2;Q9H2U1-3;E7EWK3	ATP-dependent RNA helicase DHX36	DHX36	32	33	31	32	42.5	41.5	114.76	0	1.6641	1.2117	35	1.0619	1.3334	37	1916700000	3162900000	2124500000	2330600000
O95373;E9PLB2;E9PLJ0	Importin-7	IPO7	27	26	26	25	38.9	38	119.52	0	1.6959	1.2012	31	0.50445	0.63764	28	1770300000	2943400000	2515900000	1433700000
Q14974;B7ZAV6;F5H4R7	Importin subunit beta-1	KPNB1	27	27	27	27	44.1	44.1	97.169	0	1.4861	1.1056	31	0.6432	0.80785	35	1706100000	2696800000	2197000000	1487200000
E7EW20;Q9UM54-6;Q9UM54-4;Q9UM54-1;Q9UM54;Q5JVM0	Unconventional myosin-VI	MYO6	36	41	0	1	43.2	1.3	148.83	0	1.1224	0.83019	38	0.19563	0.24574	26	2304600000	2651800000	3986300000	1017200000
P21333-2;P21333;Q5HY54;A6NDY9;E9PHF0;E7EWU2;F8WE98;H0Y5C6;H0Y5F3	Filamin-A	FLNA	53	80	48	71	44.6	40.3	280.01	0	1.3844	1.0444	38	0.087992	0.11013	25	1788500000	2612000000	8160600000	818850000
F5H6Q2;F5GYU3;F5H2Z3;F5H265;F5H7Y5;B4DV12;F5H388;F5H747;F5GXK7;Q96C32;F5H7K6;F5H041;P62987;P62979;P0CG47;P0CG48;F5GYX6;F5H4D8;F5GZ39	Ubiquitin-60S ribosomal protein L40;Ubiquitin;60S ribosomal protein L40;Ubiquitin-40S ribosomal protein S27a;Ubiquitin;40S ribosomal protein S27a;Polyubiquitin-B;Ubiquitin;Polyubiquitin-C;Ubiquitin	UBC;UBB;UBA52;RPS27A	3	3	3	3	40.7	40.7	13.789	0	1.0385	0.7004	4	0.26965	0.33187	4	2187500000	2495300000	3575400000	1037300000
Q14444-2;Q14444;G3V153;E9PEK6;E9PLA9;E9PP31	Caprin-1	CAPRIN1	10	11	10	11	18.7	18.7	76.861	0	1.9124	1.3598	13	1.0849	1.3549	14	1280600000	2464200000	1521600000	1659900000
Q01082;Q01082-3;Q01082-2;F8W6C1;Q59FP5;P11277-3;P11277;P11277-2;H0YJE6;E7EV95	Spectrin beta chain, non-erythrocytic 1	SPTBN1	48	83	45	76	49.7	46.3	274.61	0	1.8598	1.3858	31	0.078704	0.099892	20	1149000000	2402800000	5970300000	964250000
Q9NW13;E9PDD9;C9JAA9;C9JE21	RNA-binding protein 28	RBM28	25	26	25	26	36.4	36.4	85.737	0	1.64	1.1949	27	0.97086	1.2456	24	1388600000	2250600000	1470300000	1406900000
P22314;B4DDE4;E7ERL1;Q5JRR6;Q5JRR9;Q5JRS0;Q5JRS2;Q5JRS1;Q5JRS3	Ubiquitin-like modifier-activating enzyme 1	UBA1	28	31	28	31	39	39	117.85	0	0.84522	0.6215	34	0.33885	0.42068	34	2523200000	2214200000	4844000000	1654600000
Q13263;Q13263-2	Transcription intermediary factor 1-beta	TRIM28	22	22	22	22	34.4	34.4	88.549	0	1.4675	1.0707	23	0.55725	0.69921	22	1374400000	2188500000	2633500000	1601400000
E7ENH9;P53396-2;P53396;B4E3P0	ATP-citrate synthase	ACLY	34	37	34	37	43.4	43.4	126.22	0	0.87271	0.63514	31	0.40554	0.51368	32	2227000000	2186200000	3357400000	1560900000
P35579;P35579-2;H0Y3P4;Q5BKV1;B1AH99;REV__E7EQT4;REV__Q9UKV3-5;REV__Q9UKV3	Myosin-9	MYH9	60	71	46	56	45.7	37.3	226.53	0	0.52838	0.39237	37	0.23982	0.30221	41	4021500000	2160500000	5442800000	1338700000
Q9H0D6;B4DZC3;Q9H0D6-2	5-3 exoribonuclease 2	XRN2	29	28	29	28	38.1	38.1	108.58	0	1.4341	1.0537	29	0.83317	1.0494	25	1548800000	2141400000	1973300000	1747100000
Q01780;Q01780-2;B4DKG8	Exosome component 10	EXOSC10	29	30	29	30	44.6	44.6	100.83	0	1.5827	1.1836	23	0.80747	1.0259	24	1267700000	2111900000	1480000000	1622400000
Q99459;E7EUB4	Cell division cycle 5-like protein	CDC5L	26	30	26	30	48.5	48.5	92.25	0	1.3402	0.96135	19	0.74071	0.92796	28	1418100000	2060200000	1956800000	1646100000
Q12906;G5E9M5;C9JFV5;Q12906-5;Q12906-4;Q12906-2;Q12906-6;Q12906-3;B4DFG4	Interleukin enhancer-binding factor 3	ILF3	24	25	21	21	33.3	29.5	95.337	0	1.183	0.85992	26	0.76063	0.94621	25	1857600000	2026700000	2167200000	1776900000
Q9NW08;F5H1E6;F8VRE2;F8VRU2;F8VRS3	DNA-directed RNA polymerase III subunit RPC2	POLR3B	30	28	30	28	33.7	33.7	127.78	0	1.1469	0.8352	25	0.80054	1.0081	27	1622600000	1942100000	1843700000	1536000000
P42285;F5H7E2;H0YAC4;H0Y8U3;D6REC7	Superkiller viralicidic activity 2-like 2	SKIV2L2	32	29	32	29	42.2	42.2	117.8	0	1.6095	1.2217	27	0.68243	0.85453	26	1240500000	1925900000	1448100000	1175100000
Q9BQG0;Q9BQG0-2;E7EN09	Myb-binding protein 1A	MYBBP1A	30	31	30	31	29.7	29.7	148.85	0	1.4739	1.0796	29	0.80112	1.0198	28	1328700000	1900000000	1219800000	1140400000
O75694;E9PF10;B4DLT2;O75694-2;D6RA13	Nuclear pore complex protein Nup155	NUP155	33	38	33	38	37.2	37.2	155.2	0	0.85744	0.64005	32	0.69504	0.89518	42	2018300000	1860900000	2489800000	1919100000
P21127-8;P21127-3;P21127-2;P21127;Q5QPR3;P21127-6;P21127-9;Q9UQ88-4;Q9UQ88-3;Q9UQ88-2;Q9UQ88;Q5QPR4;P21127-5;P21127-10;P21127-12;P21127-4;Q9UQ88-5;Q9UQ88-10;Q9UQ88-9;Q9UQ88-8;E7ESP2;Q5QPQ9;E9PFJ2;G8JLH1;Q13882	Cyclin-dependent kinase 11B;Cyclin-dependent kinase 11A	CDK11B;CDK11A	16	15	16	15	25.3	25.3	90.255	0	1.6786	1.3054	13	0.85414	1.0897	8	429800000	1810400000	531660000	1182300000
Q96SB3	Neurabin-2	PPP1R9B	20	28	19	26	50.1	48	89.191	0	1.6935	1.1955	13	0.075942	0.095242	12	957340000	1727800000	4917000000	413290000
P56192;A6NC17;B3KVK7;H0YIP0;H0YHV5;F5H2V6;H0YIC2;F8VS26;F8W0M7;F8W0S4;F8VZZ9;H0YI94;H0YHL6;H0YI27	Methionine--tRNA ligase, cytoplasmic	MARS	20	29	20	29	43.4	43.4	101.11	0	1.1391	0.84759	20	0.43405	0.54309	24	1397200000	1703500000	2504100000	1139100000
B7Z4B8;Q9BUJ2-4;Q9BUJ2-2;Q9BUJ2;Q9BUJ2-3;Q9BUJ2-5	Heterogeneous nuclear ribonucleoprotein U-like protein 1	HNRNPUL1	19	20	19	20	34.4	34.4	86.121	0	1.2658	0.96675	18	0.70329	0.88407	14	1418400000	1700000000	1712400000	1230100000
Q4VCS5;E7ERM3;A6NP16;Q4VCS5-2;E7EPV6	Angiomotin	AMOT	19	31	17	29	38.7	37	118.08	0	1.8171	1.3206	13	0.056606	0.071153	11	1302200000	1637800000	5023700000	355470000
B4DK30;Q15029	116 kDa U5 small nuclear ribonucleoprotein component	EFTUD2	32	32	31	31	45.6	44.5	105.38	0	1.1407	0.86604	33	0.55798	0.71366	31	1360400000	1607000000	1919100000	1066900000
H0YG33;P08107;F8VZJ4;F5H1D3;F5GZ62;E7EQL7;E7EP94;Q5SP16;E7EP11;C9IYI3;B4DHP5	Heat shock 70 kDa protein 1A/1B	HSPA1A	18	20	7	8	32.8	11.7	77.405	0	1.1808	0.85429	20	0.74523	0.92869	21	1272700000	1589900000	1817200000	1391900000
Q13823;B4DPI9;H0YG10	Nucleolar GTP-binding protein 2	GNL2	22	22	22	22	39.7	39.7	83.654	0	1.7868	1.329	24	0.98001	1.2305	24	845540000	1579400000	1120400000	1437500000
Q8WUA4;Q8WUA4-2;H0Y4Q6;C9JNH7	General transcription factor 3C polypeptide 2	GTF3C2	19	18	19	18	31.4	31.4	100.68	0	1.6117	1.191	18	0.84441	1.0521	20	971720000	1577000000	1181700000	1052400000
Q1KMD3	Heterogeneous nuclear ribonucleoprotein U-like protein 2	HNRNPUL2	19	22	19	22	34.1	34.1	85.104	0	1.07	0.78342	20	0.73959	0.94306	20	1395700000	1562900000	1699000000	1239100000
Q96GQ7;Q3MI07	Probable ATP-dependent RNA helicase DDX27	DDX27	24	25	24	25	38.7	38.7	89.834	0	1.2581	0.93183	22	0.95809	1.1996	23	1153600000	1545900000	1429100000	1317100000
P78347-2;P78347-4;P78347-3;P78347;B4DH52;Q86U51;C9J6M0;G8JLD9;Q86UP8-3;Q86UP8;Q6EKJ0	General transcription factor II-I	GTF2I	29	34	29	34	48.2	48.2	107.97	0	1.2826	0.95467	22	0.42614	0.5319	25	1285400000	1537000000	2017000000	908700000
Q14694;Q14694-3;Q14694-2;Q68D90	Ubiquitin carboxyl-terminal hydrolase 10	USP10	18	20	18	20	36.7	36.7	87.133	0	1.3595	1.0213	18	0.80633	1.0532	13	1153300000	1513400000	1631700000	1245700000
Q6WCQ1;Q6WCQ1-2;Q6WCQ1-3;H0Y7E2;H0Y2S9;C9J9W5;A8MW37;A8MZF8;F6WMF4;F6WYE2;F6TR96;H0Y5J9;F2Z2W0;Q9H2D6-5;F8W6V6;Q9H2D6-3;Q9H2D6-2;Q9H2D6	Myosin phosphatase Rho-interacting protein	MPRIP	27	42	27	42	51	51	116.53	0	1.4396	1.0393	22	0.098308	0.1244	20	1032500000	1503300000	4390800000	507260000
Q99575;E5RK39	Ribonucleases P/MRP protein subunit POP1	POP1	20	23	20	23	32.4	32.4	114.71	0	1.4166	1.0251	19	0.89244	1.1149	21	884060000	1413000000	1214800000	1057800000
O14654	Insulin receptor substrate 4	IRS4	21	20	21	20	25.1	25.1	133.77	0	1.8977	1.3973	17	0.48314	0.62629	16	738500000	1383000000	1782400000	583920000
C9J5P2;P11388;P11388-2;P11388-3;P11388-4;C9J4C3	DNA topoisomerase 2-alpha	TOP2A	35	38	24	27	28.8	21.4	178.88	0	0.63982	0.47846	31	0.7071	0.91352	32	2142100000	1340800000	1780400000	1318400000
Q9UII4;E9PBL0	E3 ISG15--protein ligase HERC5	HERC5	24	23	24	23	34.4	34.4	116.85	0	1.4976	1.089	19	0.85388	1.0835	19	979580000	1321400000	980550000	899790000
O94973;O94973-2;C9J1S3;O94973-3;E9PJJ7;E7ESQ4;E9PBJ2;E7EVC3;E9PR62;H0YEG0;H0YDE9;E9PQP4;E9PNC4;E9PPY8	AP-2 complex subunit alpha-2	AP2A2	24	21	15	14	36.8	26.6	103.96	0	1.3363	0.99017	21	0.49681	0.62913	16	1328100000	1293100000	1017400000	594460000
Q9C0C9	E2/E3 hybrid ubiquitin-protein ligase UBE2O	UBE2O	23	23	23	23	30	30	141.29	0	1.6548	1.2061	17	0.65529	0.8465	18	960790000	1292400000	1008900000	593420000
P55060;P55060-3;F8W904;B4DUC5;E7ENK9;F5GX54;E7EPX1;B4DM67;P55060-2	Exportin-2	CSE1L	26	35	26	35	45.8	45.8	110.42	0	0.98841	0.73717	23	0.32713	0.42152	27	1246600000	1284100000	2868000000	1123100000
O00410;O00410-3;H0Y8C6;B4E0R6;O00410-2;E7ETV3;E7EQT5;E7EV12;C9JMV5;C9JZD8;E7EWK4;E7EX05;H0Y3V4;C9JQT6;E7ESA1;E7ESZ1;E7ETV8;C9J875;C9JZ53;C9JXE0;C9J5I6	Importin-5	IPO5	24	29	23	28	37.1	36	123.63	0	1.1252	0.83749	22	0.43055	0.53688	22	1027100000	1245600000	1681100000	900140000
Q86VP6;Q86VP6-2;H0YH27;H0YGP5;Q86VP6-3	Cullin-associated NEDD8-dissociated protein 1	CAND1	19	23	18	22	24.2	23.5	136.37	0	1.0857	0.81302	14	0.42196	0.54447	14	539030000	1230200000	893900000	577040000
Q08J23;B4DQW2;G3V1R4;D6RAS3	tRNA (cytosine(34)-C(5))-methyltransferase	NSUN2	21	21	21	21	39.2	39.2	86.47	0	1.7469	1.3163	22	0.87016	1.1058	18	676970000	1220700000	559800000	562690000
Q2NL82	Pre-rRNA-processing protein TSR1 homolog	TSR1	18	19	18	19	25	25	91.809	0	1.8573	1.3511	19	0.84199	1.0705	21	638710000	1205700000	899120000	748640000
P63261;P60709;F5H0N0;B4E335;B4DW52;F5GYT4;Q5T8M7;F5H1C1;G5E9R0;E7EVS6;E9PG30;C9JTX5;Q6S8J3;P0CG38;A5A3E0;F8WCH0;Q562R1;P0CG39;Q9BYX7	Actin, cytoplasmic 2;Actin, cytoplasmic 2, N-terminally processed;Actin, cytoplasmic 1;Actin, cytoplasmic 1, N-terminally processed	ACTG1;ACTB;ACTA1	12	12	3	3	45.9	24.5	41.792	0	1.2343	0.86346	12	0.1219	0.15211	11	1008700000	1187200000	2427500000	397010000
Q8TEX9;Q8TEX9-2;H0YN14;H0Y3R2;H0YMR4;H0YN07;H0YLV0;H0YL92;H0YKG5;H0YK93	Importin-4	IPO4	23	23	23	23	31.5	31.5	118.71	0	1.711	1.2887	24	0.6952	0.86516	20	665370000	1153000000	861870000	651790000
Q9Y5Q9;Q9Y5Q9-2;F8WC64;H0YFI7	General transcription factor 3C polypeptide 3	GTF3C3	22	17	22	17	33.3	33.3	101.27	0	1.4832	1.1051	20	0.83528	1.086	14	799190000	1137100000	795000000	699650000
P12814;Q1HE25;P12814-2;B7TY16;G3V2N5;P35609;B2RCS5;G3V2W4;H0YJW3;Q08043;H0YJ11;G3V5M4;G3V2X9;H0YGN3;G3V2E8;G3V380;B7Z4P8	Alpha-actinin-1	ACTN1	37	46	21	28	65.1	41.7	103.06	0	1.714	1.3062	23	0.057992	0.072412	10	682970000	1136100000	4166600000	346670000
C9JZR2;O60716-5;O60716-3;O60716-2;O60716;E9PIE5;F8WA43;O60716-8;O60716-7;O60716-6;O60716-4;O60716-21;O60716-19;O60716-18;O60716-17;O60716-13;O60716-11;O60716-10;O60716-9;O60716-24;O60716-23;O60716-22;O60716-20;O60716-16;O60716-15;O60716-14;O60716-12;O60716-29;O60716-27;O60716-26;O60716-25;O60716-32;O60716-31;O60716-30;O60716-28;E9PRE2;E9PKY0;H0YC95	Catenin delta-1	CTNND1	17	26	17	26	39.3	39.3	104.85	0	1.4086	1.0209	17	0.31113	0.38766	17	738110000	1112700000	1702900000	572950000
Q96N67-4;Q96N67-3;Q96N67-5;Q96N67-2;Q96N67-6;Q96N67;H0Y7L2;F8W9H6;Q96NI0;A2A369;F8W9H3;E9PH09;Q8NF50-3;Q8NF50-2;Q8NF50;Q96HP0	Dedicator of cytokinesis protein 7	DOCK7	30	39	30	39	24.1	24.1	238.27	0	1.4214	1.0544	24	0.14398	0.18354	13	794920000	1104900000	1880900000	398070000
Q8TDD1-2;Q8TDD1;F8VRX4;H0YHH7	ATP-dependent RNA helicase DDX54	DDX54	21	26	21	26	41.8	41.8	98.665	0	1.6036	1.1863	18	1.2079	1.5378	22	699300000	1091800000	990440000	1242200000
F8W6L6;P35580;P35580-2;P35580-3;F8VTL3;E7ERA5;H0Y6I0;Q13439-3;Q13439-4;Q13439;F8W8Q7	Myosin-10	MYH10	47	65	34	51	37.7	29.7	230.77	0	0.92295	0.71108	28	0.15645	0.20625	23	1269600000	1089400000	3343700000	623750000
Q9ULW0;Q96RR5	Targeting protein for Xklp2	TPX2;HCA90	24	25	24	25	44.8	44.8	85.652	0	1.0158	0.74915	18	0.7923	1.0155	23	1269900000	1084700000	998210000	846030000
Q14527;Q14527-2;E7ESN4;F5H3D6	Helicase-like transcription factor	HLTF	22	22	22	22	31.1	31.1	113.93	0	1.2046	0.91818	20	1.2125	1.5339	19	786420000	1005600000	741240000	895040000
B5MEH6;Q96KR1;H0Y8W1;Q05D65	Zinc finger RNA-binding protein	ZFR	15	15	15	15	22.2	22.2	115.15	0	1.9763	1.4568	11	1.2894	1.656	12	554320000	995860000	453640000	584670000
Q8IY81	pre-rRNA processing protein FTSJ3	FTSJ3	15	14	15	14	23.7	23.7	96.557	0	1.5834	1.1768	14	1.1829	1.5046	13	615100000	990720000	498360000	533060000
Q9H307;Q9H307-2;G3V5F0;G3V579	Pinin	PNN	17	16	17	16	26.2	26.2	81.613	0	0.86619	0.64818	19	1.1665	1.4704	17	1066800000	983840000	693600000	800950000
Q9BXP5-4;Q9BXP5-2;Q9BXP5-3;Q9BXP5;Q9BXP5-5;E7EPT2;F5H3Y8	Serrate RNA effector molecule homolog	SRRT	14	19	14	19	25.7	25.7	100.15	0	1.2286	0.90863	14	0.42605	0.54654	12	814090000	975400000	1141400000	709370000
Q9Y2D5;Q9Y2D5-5;Q9Y2D5-6;Q9Y2D5-7;Q9Y2D5-4;C9JVY5	A-kinase anchor protein 2	AKAP2	7	18	7	18	24.6	24.6	94.659	0	1.6368	1.1667	4	0.091123	0.11455	7	718030000	960650000	2093900000	887240000
P63010;P63010-2;Q7Z451;F5GYG9	AP-2 complex subunit beta	AP2B1	19	23	12	12	35	21.5	104.55	0	1.5064	1.1299	16	0.58939	0.74868	20	619060000	957600000	1308200000	834570000
F6S0T5;O60341;O60341-2	Lysine-specific histone demethylase 1A	KDM1A	17	17	17	17	29.7	29.7	95.222	0	1.1182	0.84205	12	0.73568	0.93919	11	788760000	954030000	885120000	647220000
Q9NYF8-2;Q9NYF8;E9PK09;E9PQN2;E9PKI6;E9PK91;Q9NYF8-3;Q9NYF8-4;E9PJA7;H0YF00;H0YF14	Bcl-2-associated transcription factor 1	BCLAF1	13	18	13	17	26.6	25.4	105.95	0	0.93717	0.7348	15	1.0729	1.3942	20	927470000	944020000	951590000	960870000
Q9BXJ9;F5H5A7;Q9BXJ9-4;Q6N069;Q6N069-5;Q6N069-4;Q6N069-3;Q6N069-2	N-alpha-acetyltransferase 15, NatA auxiliary subunit	NAA15	23	28	23	28	35.5	35.5	101.27	0	1.0696	0.82493	18	0.4539	0.56757	19	771890000	919610000	1474400000	789500000
P07814;F5H7I7;E7EMN0	Bifunctional glutamate/proline--tRNA ligase;Glutamate--tRNA ligase;Proline--tRNA ligase	EPRS	18	19	18	19	20.2	20.2	170.59	0	1.0027	0.73083	14	0.38804	0.49184	12	923900000	918180000	1140500000	457590000
Q5VY93;Q92974-3;Q92974-2;Q92974;F5H3H5;B7Z977;REV__E7ES93;REV__B4DTM4;REV__P0DJD0;REV__P0DJD1;REV__F8VYC4;REV__E7ESF1;REV__A6NKT7;REV__Q99666;REV__O14715	Rho guanine nucleotide exchange factor 2	ARHGEF2	17	24	17	24	27.5	27.5	111.49	0	1.2594	0.94372	14	0.62796	0.79404	24	671400000	891560000	1230800000	841030000
Q7KZF4;E7ESM6	Staphylococcal nuclease domain-containing protein 1	SND1	24	24	24	24	39.1	39.1	102	0	1.1572	0.86136	18	0.30666	0.39274	16	717810000	881140000	1227000000	443490000
Q9UNX4;Q6PDA5	WD repeat-containing protein 3	WDR3	18	22	18	22	30.2	30.2	106.1	0	1.3707	1.0351	18	0.92909	1.1863	21	652650000	872880000	782730000	750590000
O14980;C9JKM9;C9J673;C9IZS4;C9JQ02;C9JV99;F8WF71;C9IYM2;C9JF49	Exportin-1	XPO1	24	28	24	28	33.2	33.2	123.38	0	1.0738	0.79792	19	0.34586	0.43554	20	830690000	849770000	1503600000	536290000
Q00610-2;Q00610;P53675-2;P53675;F5H5N6	Clathrin heavy chain 1	CLTC	29	33	29	33	32.2	32.2	187.89	0	1.1654	0.90655	22	0.19535	0.24859	9	718300000	847910000	1232500000	440710000
Q15424;F5H1L1;F5H0H3;F5GZU3;B7Z2F6;B7Z959;C9JPX0;A8MXT5;F5GXS4	Scaffold attachment factor B1	SAFB	16	16	9	9	20.2	10.1	102.64	0	0.88827	0.64823	16	0.69222	0.89221	17	909620000	836010000	954960000	718280000
Q8WUM4;E9PFU1;C9IZF9;F8WEQ7;F8WBR8;F8WDK9	Programmed cell death 6-interacting protein	PDCD6IP	14	19	14	19	28.8	28.8	96.022	0	0.89261	0.69956	14	0.45665	0.59005	17	840770000	826700000	1293700000	668860000
Q9Y2L1;Q9Y2L1-2;G3V1J5;F2Z2C0	Exosome complex exonuclease RRP44	DIS3	24	32	24	32	42.7	42.7	109	0	0.9847	0.7258	24	0.31595	0.40433	23	823690000	819700000	1520000000	523840000
Q14978;Q14978-3;Q14978-2	Nucleolar and coiled-body phosphoprotein 1	NOLC1	9	9	9	9	15.3	15.3	73.602	0	1.1371	0.8165	12	0.84492	1.0891	12	644030000	808500000	570560000	540060000
Q9Y2A7;Q9Y2A7-2;B4DUT5;P55160	Nck-associated protein 1	NCKAP1	21	26	21	26	29	29	128.79	0	0.9151	0.69895	19	0.55007	0.70124	23	538810000	805140000	1159400000	983830000
Q6UB35;H0Y327;Q6UB35-2;Q5JYA3;Q5JYA5;Q5JYA4;Q4VXM0;Q4VXV2;Q5JYA8;Q4VXM1;H0Y2S0	Monofunctional C1-tetrahydrofolate synthase, mitochondrial	MTHFD1L	20	28	19	27	36.5	35.8	105.79	0	1.3295	0.97752	16	0.85455	1.0942	20	665030000	801180000	913010000	748970000
Q9BVJ6;E9PEL7;F8WD00;Q9BVJ6-2;Q5TAP6	U3 small nucleolar RNA-associated protein 14 homolog A	UTP14A	20	24	20	24	41	41	87.977	0	1.7707	1.3215	12	1.0925	1.418	21	453560000	798910000	808400000	899970000
O43290;G3V1T2;E9PQI8;E9PN28	U4/U6.U5 tri-snRNP-associated protein 1	SART1	18	19	18	19	31.1	31.1	90.254	0	1.3723	1.0138	11	0.88484	1.143	18	581120000	787550000	654680000	622500000
Q96T37-2;Q96T37-3;Q96T37;F5GZJ8	Putative RNA-binding protein 15	RBM15	18	15	17	14	24.9	24.1	104.75	0	1.1243	0.85102	14	0.78651	1.0076	13	648470000	783140000	525090000	448530000
Q15459;F5H048;E9PAW1	Splicing factor 3A subunit 1	SF3A1	13	12	13	12	20.8	20.8	88.885	0	0.9517	0.72118	7	0.6255	0.8102	10	279400000	777710000	413250000	796380000
P57678;E7EN12	Gem-associated protein 4	GEMIN4	16	19	16	19	22.2	22.2	120.04	0	1.3046	1.0156	10	0.50559	0.64221	12	370230000	768200000	702170000	725030000
P49916;P49916-2	DNA ligase 3	LIG3	22	20	22	20	27	27	112.91	0	1.3015	0.98603	13	1.1618	1.4889	14	495570000	767890000	490170000	567920000
F5H1H6;Q69YQ0;F8WAN1;H0Y3Q3;C9J8U1;C9JLY8	Cytospin-A	SPECC1L;SPECC1L-ADORA2A	16	28	16	28	35.1	35.1	120.18	0	2.0506	1.5201	9	0.084638	0.10549	6	467340000	764320000	1862900000	214830000
G3V1R5;B1AKJ5;O43847;O43847-2;F5H6R2;F5H7V1;H0Y5G9;E9PHF8	Nardilysin	NRD1	18	17	18	17	20.1	20.1	125.12	0	2.1966	1.6306	12	0.93546	1.2083	15	406570000	763670000	520810000	458590000
Q14126	Desmoglein-2	DSG2	17	19	17	19	27.2	27.2	122.29	0	1.8784	1.3952	13	0.26265	0.33236	10	380610000	759150000	670380000	179220000
Q13435;E9PPJ0;E9PJT3;E9PJ04;H0YCG1;H0YDT7;H0YEX5;E9PIL8	Splicing factor 3B subunit 2	SF3B2	15	18	15	18	21.9	21.9	100.23	0	1.3079	0.97441	11	0.72993	0.92017	16	828480000	757130000	976570000	772710000
P49756;P49756-2;P49756-3;E9PQU5;H0YE46	RNA-binding protein 25	RBM25	11	15	11	15	22.4	22.4	100.18	0	1.3268	0.99373	10	0.93314	1.1658	13	680430000	745840000	854290000	810620000
P35221;B4E2G8;F6XBD8;P35221-2;G3XAM7;F8W845;F5GXI1;Q8N1C0;E5RIB1;E5RG03;E5RJL0;E5RIE0;E5RHV7;E5RGY6;E5RJ41;E5RIC3;P26232-4;P26232-6;E5RFG3;E5RFK9;E5RFM5;E5RJP7;E5RGD2;E5RGY7;E5RGU3;E5RHJ5;E5RFM3;H0YBB8;E5RJZ2;E5RGG4;E5RJ43;E5RGS1;E5RIT8;B9A010;A6NKP0;REV__Q9P2T0-2;REV__Q9P2T0;Q9UI47	Catenin alpha-1	CTNNA1	15	26	11	19	39.2	32.2	100.07	0	2.3203	1.6811	12	0.18387	0.23642	14	325500000	731070000	1783100000	336890000
Q8IY63-2;Q8IY63;H0YG98;E7ESY6	Angiomotin-like protein 1	AMOTL1	14	21	12	19	26.5	24.5	101.18	0	1.8431	1.3866	9	0.095214	0.12147	7	351700000	724470000	1802900000	267980000
H0Y3R8;G5E9E7;Q07157-2;G3V1L9;Q07157;H0YKB1;H0YLT6	Tight junction protein ZO-1	TJP1	24	27	24	27	25.2	25.2	187.62	0	1.8269	1.4133	14	0.083375	0.10721	10	360520000	721570000	1971000000	192730000
D3YTE0;Q8N9T8-2;Q8N9T8;F5H196;H0YFD2;H0YH26	Protein KRI1 homolog	KRI1	12	11	12	11	25.1	25.1	82.484	0	1.571	1.2107	11	0.95353	1.2261	10	540040000	718430000	604180000	617280000
Q5JR04;Q9HCE1;Q9HCE1-2;Q9H8T8	Putative helicase MOV-10	MOV10	20	15	20	15	28.3	28.3	107.21	0	1.0137	0.75114	14	0.60087	0.77114	12	639020000	677150000	476450000	301430000
P13010;C9JZ81	X-ray repair cross-complementing protein 5	XRCC5	16	15	16	15	27.3	27.3	82.704	0	1.2416	0.90909	15	1.0272	1.3254	16	517420000	672950000	453970000	456240000
F5H8E5;Q93009;H0Y3G8;B7Z7T5;F5H2X1	Ubiquitin carboxyl-terminal hydrolase 7;Ubiquitin carboxyl-terminal hydrolase	USP7	20	32	20	32	42.3	42.3	117	0	1.4164	1.0723	19	0.51203	0.65318	25	447060000	657120000	1205600000	1569300000
Q9H9Y6;F5GZX4;Q9H9Y6-2;F8W898;F5H643;F5GWZ8;C9JJG2;C9JS83;F8WDS4;F8WAK7;F8WBB9;F8WCS3	DNA-directed RNA polymerase I subunit RPA2;DNA-directed RNA polymerase	POLR1B	21	17	21	17	24.9	24.9	128.23	0	1.9417	1.4157	9	0.8292	1.0738	9	346900000	653710000	395950000	382720000
Q8N1G2;F6UIZ4;H0YCQ1;H0Y4T0;Q5T7F5;Q5T7F8	Cap-specific mRNA (nucleoside-2-O-)-methyltransferase 1	CMTR1	20	19	20	19	27.7	27.7	95.32	0	1.1499	0.88168	15	0.54479	0.69822	11	469320000	653450000	537290000	571290000
F5GZ16;Q13200;E7EW34;E9PCS3;H0Y305;C9JPC0	26S proteasome non-ATPase regulatory subunit 2	PSMD2	19	17	19	17	29.8	29.8	99.271	0	0.95153	0.72563	17	0.26165	0.33239	13	818130000	650430000	854590000	249140000
A8MV89;Q5M775;Q5M775-4;Q5M775-2;Q5M775-5;Q5M775-3;F5H2Z1;C9JLR6	Cytospin-B	SPECC1	13	23	13	23	30.2	30.2	114.18	0	2.0792	1.6005	11	0.12469	0.15475	8	330500000	649700000	1538900000	222120000
Q6P158;Q6P158-2;F8WAZ3;F8W801;Q6P158-3	Putative ATP-dependent RNA helicase DHX57	DHX57	16	16	14	14	16.7	15.2	155.6	0	1.4513	1.0773	12	0.80838	1.028	10	437910000	642910000	427850000	355630000
E7EP00;P53992;G5EA31;B4DZT4	Protein transport protein Sec24C	SEC24C	15	16	14	16	24.4	23.7	106.62	0	0.84863	0.61684	14	0.53139	0.68405	12	726740000	636120000	906050000	508360000
O75369-2;Q60FE7;O75369;B2ZZ83;O75369-6;O75369-3;E7EN95;O75369-7;O75369-5;O75369-4;Q8WXT3	Filamin-B	FLNB	25	59	22	52	33.4	30.2	275.66	0	1.5402	1.1798	10	0.10111	0.12638	12	769360000	626600000	3644400000	979040000
Q6PKG0-3;Q6PKG0;E5RH50;H0YBW1;H0YC33;H0YC73;Q659C4-2;Q659C4;H0YAN4;Q659C4-7;Q659C4-6;Q659C4-5;Q659C4-9;E5RHK4;D6RJB0	La-related protein 1	LARP1	17	16	17	16	21.5	21.5	116.46	0	1.2368	0.89847	13	0.65868	0.84639	14	465210000	616580000	604190000	435320000
E9PKP7;P17480-2;P17480;E9PLT2;E9PMM2;H0YDH7	Nucleolar transcription factor 1	UBTF	13	17	13	17	25.6	25.6	87.435	0	1.1656	0.86648	13	1.2233	1.5889	17	514150000	615940000	682650000	840010000
O94906;O94906-2	Pre-mRNA-processing factor 6	PRPF6	18	19	18	19	28.3	28.3	106.92	0	1.2212	0.91994	14	0.54786	0.69131	13	500040000	615330000	768080000	452190000
Q15393;Q15393-3;Q15393-2	Splicing factor 3B subunit 3	SF3B3	15	19	15	19	22.2	22.2	135.58	0	1.1011	0.8204	14	0.60416	0.79152	15	498120000	601460000	812720000	549410000
Q9Y2W1	Thyroid hormone receptor-associated protein 3	THRAP3	12	11	12	10	17.8	16.6	108.66	0	0.94635	0.71504	11	1.0076	1.3059	10	587030000	587170000	425850000	379920000
Q15269;C9J544	Periodic tryptophan protein 2 homolog	PWP2	16	17	16	17	23.9	23.9	102.45	0	1.2386	0.93425	15	0.96114	1.2336	14	458580000	577270000	481510000	483910000
Q86UK7-2;Q86UK7-3;Q86UK7;Q86UK7-4	Zinc finger protein 598	ZNF598	16	18	16	18	27.6	27.6	97.805	0	1.293	0.95963	14	0.68689	0.86769	12	506340000	576460000	625940000	437960000
O75400-2;O75400;E9PHJ7;F8W9L2;O75400-3;F5H578;H0YG38	Pre-mRNA-processing factor 40 homolog A	PRPF40A	11	10	11	10	15.1	15.1	105.93	0	1.4832	1.0755	7	0.99739	1.2515	9	430400000	575750000	467070000	506120000
P49711;B5MC38;E9PD18;A6XGN1;A6XGN3;A6XGN0;Q8NI51;A6XGM2;A6XGL8;F5H2V8;E7EUE3;A6XGM3;A6XGM8	Transcriptional repressor CTCF	CTCF	11	9	11	9	17.7	17.7	82.785	0	1.4765	1.0719	8	0.82436	1.0724	10	384730000	573500000	453570000	394700000
Q92900-2;Q92900	Regulator of nonsense transcripts 1	UPF1	24	28	24	28	36	36	123.03	0	0.86312	0.64092	21	0.44197	0.57134	17	650390000	572550000	940990000	456370000
Q8IY37;F5H3Y4	Probable ATP-dependent RNA helicase DHX37	DHX37	19	15	19	15	17.5	17.5	129.54	0	1.4196	1.0467	14	0.97792	1.2598	8	397050000	566550000	360530000	333450000
Q8NB90;Q8NB90-2;Q8NB90-3;A8K3Z3;P62195	Spermatogenesis-associated protein 5	SPATA5	16	15	16	15	25.3	25.3	97.903	0	1.4479	1.0822	10	0.71738	0.89544	13	375870000	565810000	425050000	323200000
P39023;F2Z3A5;G5E9G0;B5MCW2;F8WCR1;Q92901	60S ribosomal protein L3	RPL3	8	8	8	8	26.1	26.1	46.108	0	1.4817	1.0344	9	0.82059	1.0299	7	404550000	564100000	392020000	316320000
Q14137;Q96Q25;E9PIF8;E9PRN9	Ribosome biogenesis protein BOP1	BOP1	13	16	13	16	32.3	32.3	83.629	0	1.2297	0.93103	10	0.71881	0.90616	11	476900000	545920000	622170000	376960000
O00411;E9PDE7	DNA-directed RNA polymerase, mitochondrial	POLRMT	15	17	15	17	22.7	22.7	138.62	0	1.4279	1.0734	9	0.78301	0.99364	13	368660000	541550000	515120000	409340000
Q8IYJ1-2;Q8IYJ1	Copine-9	CPNE9	1	1	1	1	2.2	2.2	56.034	0.0015129			1			1	326310000	536340000	371670000	333650000
Q9UDY2-3;Q9UDY2;F5H301;F5H886;Q9UDY2-4;Q9UDY2-2;Q9UDY2-5	Tight junction protein ZO-2	TJP2	16	26	16	26	24.6	24.6	131.37	0	1.7376	1.2883	11	0.15281	0.19699	12	317740000	534870000	1596900000	290980000
E9PKF6;G8JLI3;Q5H9R7-6;Q5H9R7-2;Q5H9R7;Q5H9R7-5;Q5H9R7-3;Q5H9R7-4;E9PQP7;H0YEN2;E9PK08;E9PNN8;B4DP39;H0YDW1;E9PKG4;E9PJD8	Serine/threonine-protein phosphatase 6 regulatory subunit 3	PPP6R3	15	19	15	19	26.3	26.3	93.732	0	1.7372	1.3063	10	0.92745	1.1989	17	340960000	534000000	463730000	446070000
Q5C9Z4	Nucleolar MIF4G domain-containing protein 1	NOM1	13	17	13	17	22.3	22.3	96.256	0	1.5423	1.1496	10	0.9199	1.2027	14	333990000	515610000	484930000	447660000
O60841	Eukaryotic translation initiation factor 5B	EIF5B	15	16	15	16	19.8	19.8	138.83	0	1.4292	1.0722	13	0.69633	0.87443	12	364380000	510290000	429960000	306300000
E5RJ68;O00203;F5GXG9;F5H093;Q13367;B7ZKS0;F5GYB0;F5H0E6;F5GWU4;B7ZKR7;H0YBD0	AP-3 complex subunit beta-1	AP3B1	13	15	13	15	17.6	17.6	116.19	0	1.6275	1.2213	8	0.63848	0.8219	13	337450000	503390000	426330000	288440000
Q9NZB2;Q9NZB2-6;Q9NZB2-4;Q9NZB2-5;Q9NZB2-2;Q5T035	Constitutive coactivator of PPAR-gamma-like protein 1	FAM120A	16	17	16	17	21.8	21.8	121.89	0	1.4809	1.1339	10	0.83541	1.0557	14	306510000	500870000	459030000	411040000
F5H3Y6;Q03701;C9J9W7	CCAAT/enhancer-binding protein zeta	CEBPZ	17	17	17	17	23.7	23.7	114.16	0	1.3473	0.99636	14	0.80142	1.0254	16	400690000	500200000	560460000	447440000
A8K968;Q9Y2J2-2;F5GX05;Q9Y2J2;Q9Y2J2-3;E7EUF8;F5H7W5;H0YGI6;Q4VXN0;B7Z653;Q9H4G0-4;Q9H4G0-3;Q9H4G0-2;Q9H4G0;Q4VXN1	Band 4.1-like protein 3;Band 4.1-like protein 3, N-terminally processed	EPB41L3	14	14	11	9	27.5	21.3	84.711	0	1.9113	1.4455	11	0.38193	0.48821	12	264030000	497500000	532840000	207310000
Q9P035;B4DRF4	Very-long-chain (3R)-3-hydroxyacyl-CoA dehydratase 3	PTPLAD1	7	5	7	5	25.1	25.1	43.159	0	1.0974	0.83409	6	0.60784	0.80009	5	385310000	497430000	424890000	295170000
P43246;E9PHA6;B4E2Z2;B4DL39;B4DSB9;E7EU21;E7EQQ1;E9PCI8;C9J809	DNA mismatch repair protein Msh2	MSH2	12	16	12	16	22.7	22.7	104.74	0	0.94026	0.68562	10	0.50525	0.64128	13	455200000	474400000	1124800000	580660000
Q96MU7-2;Q96MU7	YTH domain-containing protein 1	YTHDC1	8	10	8	10	15.9	15.9	82.691	0	1.0553	0.82663	5	0.85163	1.0827	8	357840000	469650000	373200000	392210000
B7Z3U6;P05023;F5H3A1;P05023-2;F5GXJ7;E9PC07;B1AKY9;E9PC51;P13637;P50993;F5H6J6;B7Z2T0;B7Z1Q9;F5H0J0;H0Y7C1;B4DIQ8;Q13733;P20648;P54707;P54707-2;Q5TC01;B4DHD7;E9PRA5;Q5TC02	Sodium/potassium-transporting ATPase subunit alpha-1	ATP1A1	13	14	13	14	19.7	19.7	109.55	0	1.3479	1.0236	8	0.74172	0.94546	7	358580000	465280000	468940000	352850000
Q02880-2;Q02880;E9PCY5;B4DLV2	DNA topoisomerase 2-beta;DNA topoisomerase 2	TOP2B	28	26	17	15	19.5	12.4	182.66	0	0.7349	0.55916	13	0.80794	1.053	8	494540000	458110000	337490000	352970000
F8W783;Q14244-3;Q14244;B7Z9U7;F5H1E2;E9PCP3;Q14244-2;B7Z290	Ensconsin	MAP7	10	9	10	9	17.7	17.7	72.383	0	1.537	1.168	8	0.7654	0.96631	8	285560000	457620000	440520000	314620000
P35908;CON__Q6NXH9;H0YID6	Keratin, type II cytoskeletal 2 epidermal	KRT2	44	36	1	1	82.5	4.7	65.432	0	0.028975	0.02005	26	0.021638	0.027615	20	30775000000	451760000	12772000000	154670000
O43592;F8WDU6;F5GZM3;F5GYW6	Exportin-T	XPOT	15	18	15	18	24.8	24.8	109.96	0	1.2322	0.95594	12	0.48788	0.62785	14	314570000	448400000	523670000	325320000
Q9NRZ9-6;Q9NRZ9-5;Q9NRZ9-3;Q9NRZ9-2;Q9NRZ9;Q9NRZ9-4;Q9NW36;Q9NRZ9-8;Q9NRZ9-7;B1ALG6;Q9NRZ9-9;Q8TE73	Lymphoid-specific helicase	HELLS	13	15	13	15	25.8	25.8	81.636	0	1.0705	0.83068	9	0.68225	0.85078	14	364660000	448230000	558660000	381540000
P98175-2;P98175;P98175-4;P98175-3	RNA-binding protein 10	RBM10	10	11	10	10	15.9	15.2	103.43	0	1.5878	1.1527	5	0.75578	0.97841	10	435150000	442470000	353910000	282940000
Q15020;B7ZKM0;E7EMI4;F5H0B8;Q15020-2;F8W667;F8VVK9;F8VZM2;H0YHU8	Squamous cell carcinoma antigen recognized by T-cells 3	SART3	14	16	4	1	24.7	4.4	109.93	0	1.1428	0.84728	11	0.48447	0.62393	12	340820000	439080000	562290000	289220000
Q14566	DNA replication licensing factor MCM6	MCM6	15	17	15	17	28.1	28.1	92.888	0	1.0164	0.77731	10	0.34693	0.43815	7	381100000	424140000	623320000	211540000
Q9BUQ8;H0YI52;F8VVA2	Probable ATP-dependent RNA helicase DDX23	DDX23	9	7	9	7	11.7	11.7	95.581	0	1.2814	0.94832	6	0.72174	0.90556	6	287230000	421890000	219460000	148080000
F5H0R1;Q9H6E5;REV__F8VNW8;C9JBX0	Speckle targeted PIP5K1A-regulated poly(A) polymerase	TUT1	12	12	12	12	22.9	22.9	98.434	0	1.8735	1.4575	7	1.3078	1.6741	8	212130000	419630000	208550000	250400000
O95782-2;O95782	AP-2 complex subunit alpha-1	AP2A1	21	22	12	15	34.7	24.6	105.36	0	1.3859	1.0794	7	0.63817	0.82572	10	542790000	417270000	365180000	241980000
Q5JTH9-2;E9PCK7;Q5JTH9;F5H456	RRP12-like protein	RRP12	15	13	15	13	18.6	18.6	132.71	0	1.7932	1.3507	7	0.84426	1.0976	7	395020000	415700000	309150000	235400000
P33176;H0Y2V0;E9PET8;O60282;Q12840;O60282-2	Kinesin-1 heavy chain	KIF5B	18	21	18	21	30.7	30.7	109.68	0	1.127	0.86906	16	0.35591	0.45464	15	385180000	412180000	617750000	327090000
P08047	Transcription factor Sp1	SP1	22	20	1	1	26.4	1.9	80.692	0	1.623	1.2014	4	0.94022	1.176	5	225740000	411940000	354760000	324870000	624;639;685;693;703
H0Y2V6;E9PEY0;Q5SW79-2;Q5SW79-3;Q5SW79;E7ES90;F8W8A3;E5RGW7;E5RG47;H0Y4T4;E7EWM2;E7EMW0;Q96L14	Centrosomal protein of 170 kDa	CEP170	3	4	3	4	5.1	5.1	171.97	0	1.5978	1.139	3	0.67325	0.87198	4	232760000	405900000	54428000	33849000
B9ZVT1;Q8IXT5;E5RHG1;E5RJ83;E5RJV8	RNA-binding protein 12B	RBM12B	7	13	7	13	21.6	21.6	102.7	0	0.74581	0.56709	6	0.93765	1.2009	11	511540000	396200000	491890000	435340000
A6NGS4;Q8WUM0;F5H5C2;Q5T8N1;Q5TDI3	Nuclear pore complex protein Nup133	NUP133	15	14	15	14	21.8	21.8	120.38	0	1.0213	0.74816	16	0.70407	0.8909	11	350830000	393760000	372070000	278040000
P11142;E9PKE3;E7ET08;P11142-2;E9PN89;A8K7Q2;E9PNE6;E9PI65;E9PLF4;P54652;E9PQQ4;E9PQK7;E9PK54;E9PPY6;E9PM13;E9PS65;B3KUS2;E9PN25	Heat shock cognate 71 kDa protein	HSPA8	11	15	8	12	30.3	27.2	70.897	0	1.0907	0.79929	7	0.826	1.0817	11	289530000	391270000	554470000	486850000
P53618;E9PP73;E9PP63;E9PKQ1	Coatomer subunit beta	COPB1	16	23	16	23	35.4	35.4	107.14	0	1.1314	0.8445	14	0.35404	0.44693	18	329230000	389720000	857980000	406870000
Q15149-7;Q15149-8;Q15149-9;Q15149-5;Q15149-4;Q15149-6;Q15149-3;Q15149-2;Q15149;E9PMV1;E9PQ28;E9PIA2;E9PKG0	Plectin	PLEC	14	35	12	33	10.7	9.2	512.6	0	1.2985	1.0117	8	0.089013	0.11333	22	282900000	371180000	1167300000	120390000
Q96SB8;Q96SB8-2;C9JMN1	Structural maintece of chromosomes protein 6	SMC6	14	19	14	19	21.5	21.5	126.32	0	1.2838	0.98471	12	0.51394	0.64972	16	283310000	369780000	587050000	303690000
P62805	Histone H4	HIST1H4A	5	6	5	6	56.3	56.3	11.367	0	0.85987	0.64356	4	0.82009	1.0395	4	264360000	366480000	314200000	256610000	13;17
P14625;Q96GW1;E9PEX3;F8W026;H0YIV0;Q5T9W8;Q58FF3	Endoplasmin	HSP90B1	10	10	9	9	16.3	14.8	92.468	0	1.2279	0.8948	6	0.40203	0.5097	7	303770000	366190000	457390000	194690000
Q9Y4C8;H0YIL2	Probable RNA-binding protein 19	RBM19	11	12	11	12	15.2	15.2	107.33	0	1.7051	1.3217	8	1.07	1.392	11	189810000	363630000	233760000	270770000
Q5T8P6-3;Q5T8P6-2;Q5T8P6;Q5T8P6-5;Q5T8P6-4;Q5T8P6-6	RNA-binding protein 26	RBM26	10	12	9	11	12.7	11.4	110.66	0	1.6923	1.2346	4	0.87576	1.1173	7	177510000	362000000	340570000	270530000
O15397;O15397-2;F5H244;H0YFL8;F5H2I3;H0YH64	Importin-8	IPO8	11	10	10	9	14	13	119.94	0	1.8517	1.3968	8	0.32577	0.40146	5	231580000	360350000	298970000	126470000
B4DLG2;O75152;E9PQ61;E9PBY7	Zinc finger CCCH domain-containing protein 11A	ZC3H11A	12	12	12	12	26.1	26.1	82.771	0	1.3298	1.0308	9	0.89487	1.1433	11	308070000	357890000	295650000	289770000
O60313;O60313-2;E5KLJ6;E5KLJ5;E5KLK1;E5KLJ9;C9JY58;C9JMB8	Dynamin-like 120 kDa protein, mitochondrial;Dynamin-like 120 kDa protein, form S1	OPA1	18	19	18	19	22.7	22.7	111.63	0	0.88585	0.66839	14	0.73116	0.95355	15	399110000	352560000	460390000	358090000
E7ETS7;E9PG21;E7EWL7;Q12959-5;Q12959-3;Q12959-6;Q12959-4;Q12959;Q12959-7;Q12959-2;E7EQD7;C9IYP1;F8W750;B5MCC5;B4E2H8;F5H5P1;B7Z264;E9PIW2;B7Z2T4;E9PN83;H0YGP1;F8W9V6;Q15700-3;Q15700;Q15700-4;Q15700-2;Q5JUW8;B4E0H1;Q92796-2;Q92796	Disks large homolog 1	DLG1	9	10	9	10	20.8	20.8	98.974	0	1.9605	1.5015	6	0.29947	0.38606	3	218060000	347940000	420590000	105190000
F5GXK1;P20585	DNA mismatch repair protein Msh3	MSH3	14	12	14	12	22	22	126.72	0	1.1164	0.81344	11	0.58482	0.75187	8	301100000	339970000	291620000	251910000
B4DL79;O95235;D6RBN1;D6R9E4;H0YAC9	Kinesin-like protein KIF20A	KIF20A	12	17	12	17	24.1	24.1	98.099	0	1.1008	0.84227	8	0.82334	1.0408	13	629820000	339600000	664940000	310360000
P57740;B4DZ67;Q6PJE1;H0YG15;G3V1T4	Nuclear pore complex protein Nup107	NUP107	14	12	14	12	17.1	17.1	106.37	0	0.97267	0.72835	7	0.63637	0.80871	8	329590000	338690000	282590000	202740000
A6NJZ9;Q8WTT2;F5H677	Nucleolar complex protein 3 homolog	NOC3L	12	10	12	10	20.8	20.8	92.623	0	1.3483	0.98073	7	0.93701	1.2034	7	231280000	336200000	265940000	250690000
Q86V48-2;Q86V48-3;Q86V48;E5RFK8;E5RHU7	Leucine zipper protein 1	LUZP1	12	26	12	26	37.5	37.5	114.59	0	2.1451	1.6579	6	0.15873	0.20312	6	309580000	331910000	1276800000	419230000
C9JME2;Q9Y4F1;Q9Y4F1-2;H0Y783;E9PCB0;H0Y6N2;Q9Y4F1-3	FERM, RhoGEF and pleckstrin domain-containing protein 1	FARP1	11	10	11	10	16.3	16.3	122.09	0	1.677	1.2721	7	0.46735	0.60755	7	170760000	329860000	317050000	136440000
Q16777;Q6FI13;Q99878;Q96KK5;Q9BTM1;Q93077;Q7L7L0;P20671;P0C0S8;P04908;H0YFX9;C9J0D1;C9JE22;A6NN01;Q71UI9;P0C0S5;Q96QV6;P16104;Q9BTM1-2;C9J386;F5H4B2;A8MQC5;A6NFA8;A6NKY0;Q8IUE6	Histone H2A type 2-C;Histone H2A type 2-A;Histone H2A type 1-J;Histone H2A type 1-H;Histone H2A.J;Histone H2A type 1-C;Histone H2A type 3;Histone H2A type 1-D;Histone H2A type 1;Histone H2A type 1-B/E;Histone H2A;Histone H2A.V;Histone H2A.Z;Histone H2A type 1-A;Histone H2AX	HIST2H2AC;HIST2H2AA3;HIST1H2AJ;HIST1H2AH;H2AFJ;HIST1H2AC;HIST3H2A;HIST1H2AD;HIST1H2AG;HIST1H2AB;H2AFV;H2AFZ;HIST1H2AA;H2AFX	3	4	3	4	49.6	49.6	13.988	0	0.82431	0.62476	3	0.7494	0.94211	5	370990000	319770000	411480000	347710000
P52948-5;P52948;P52948-6;P52948-2;P52948-4;P52948-3;H0YDF4;H0YCT1;H0YEN4;H0YDA1;H0YCR0	Nuclear pore complex protein Nup98-Nup96;Nuclear pore complex protein Nup98;Nuclear pore complex protein Nup96	NUP98	17	15	17	15	14.3	14.3	195.82	0	0.94373	0.71439	11	0.64762	0.79995	10	305350000	316950000	273850000	178300000
Q14690;F5H7X0	Protein RRP5 homolog	PDCD11	12	14	12	14	10.8	10.8	208.7	0	1.025	0.79501	9	0.89083	1.1599	11	267910000	316250000	196180000	186620000
F5H315;Q9HCS7	Pre-mRNA-splicing factor SYF1	XAB2	11	9	11	9	13.4	13.4	99.679	0	1.1709	0.87485	8	0.64555	0.83558	7	256440000	315310000	277040000	203090000
Q86WJ1;Q86WJ1-2;Q86WJ1-3;Q86WJ1-4;B5MDZ7;E7EP44	Chromodomain-helicase-DNA-binding protein 1-like	CHD1L	12	11	12	11	16.7	16.7	100.98	0	1.0765	0.83811	8	0.67373	0.87284	10	231650000	315080000	309980000	213770000
P78316;E9PFK5;P78316-2;F5H653	Nucleolar protein 14	NOP14	9	6	9	6	16.1	16.1	97.667	0	1.7876	1.3003	5	1.014	1.2902	6	424570000	307680000	166560000	165990000
F5H698;B4DER1;Q9P2J5;B4DJ10;Q2TU79;F5H2Z9;E7EN15	Leucine--tRNA ligase, cytoplasmic	LARS	15	16	15	16	21.3	21.3	129.21	0	1.1532	0.90699	11	0.2821	0.36501	8	240220000	304220000	692550000	222940000
Q9BZH6;Q659C9	WD repeat-containing protein 11	WDR11;DKFZp434L1715	14	17	14	17	20.3	20.3	136.68	0	1.0897	0.80284	9	0.47962	0.61461	13	279850000	303930000	417240000	222580000
Q99569-2;Q99569;F8W7E2;H0YFB1;E7EST6;D6R9A8;B4DG58;B4DRK2;E9PHB5;E7EPC8;Q9UQB3-2;Q9UQB3	Plakophilin-4	PKP4	11	16	11	16	19	19	127.14	0	1.6982	1.3008	6	0.13366	0.17447	3	158760000	302970000	503660000	116980000
P38935;F5GX64;F5H5K3	DNA-binding protein SMUBP-2	IGHMBP2	13	14	13	14	20.4	20.4	109.15	0	1.4506	1.1268	9	1.2813	1.6557	9	186810000	301090000	207860000	243920000
P42704;F5H4J6;B8ZZ38;C9JCA9;C9JN30;C9JZI4;Q9NP80-2;Q9NP80	Leucine-rich PPR motif-containing protein, mitochondrial	LRPPRC	17	8	17	8	13.1	13.1	157.9	0	1.387	1.0868	9	0.8429	1.0722	6	216640000	296240000	120320000	106800000
P17066;P48741	Heat shock 70 kDa protein 6;Putative heat shock 70 kDa protein 7	HSPA6;HSPA7	6	7	1	1	12.9	1.7	71.027	0			1			1	253690000	291030000	217570000	160670000
Q8IWX8	Calcium homeostasis endoplasmic reticulum protein	CHERP	6	8	6	8	9.5	9.5	103.7	0	1.372	1.0192	5	0.58194	0.73322	5	173640000	290570000	350910000	211940000
P41252;F5H1M4;Q5TCC4;Q5TCC5;Q5TCD1;Q5TCD2;F5H434;Q5TCC6	Isoleucine--tRNA ligase, cytoplasmic	IARS	17	18	17	18	18.6	18.6	144.5	0	0.98558	0.76871	10	0.35967	0.45746	14	317980000	289380000	625670000	226240000
Q8IY18	Structural maintece of chromosomes protein 5	SMC5	10	14	10	14	15.8	15.8	128.81	0	1.1481	0.85145	7	0.7075	0.89983	8	221590000	287460000	238190000	158800000
F5H7E9;O14802;Q7Z755	DNA-directed RNA polymerase III subunit RPC1	POLR3A	11	13	10	13	14.2	13.5	153.5	0	0.95648	0.73213	10	0.63988	0.82081	12	283560000	281070000	392800000	284690000
P23378	Glycine dehydrogenase (decarboxylating), mitochondrial	GLDC	11	11	11	11	19.8	19.8	112.73	0	0.78429	0.57072	8	0.5685	0.72208	7	328070000	278580000	338590000	173660000
Q7L590-2;Q7L590;Q5T670;C9J600	Protein MCM10 homolog	MCM10	10	8	10	8	16	16	98.083	0	1.4406	1.1356	7	0.78814	1.0032	6	167850000	276090000	184510000	136480000
A6NEM2;P51610-2;P51610;P51610-3	Host cell factor 1;HCF N-terminal chain 1;HCF N-terminal chain 2;HCF N-terminal chain 3;HCF N-terminal chain 4;HCF N-terminal chain 5;HCF N-terminal chain 6;HCF C-terminal chain 1;HCF C-terminal chain 2;HCF C-terminal chain 3;HCF C-terminal chain 4;HCF C-terminal chain 5;HCF C-terminal chain 6	HCFC1	7	7	7	7	5.1	5.1	213.47	0	1.2208	0.93112	7	0.73603	0.93685	8	211730000	273260000	254790000	186750000
O75533	Splicing factor 3B subunit 1	SF3B1	17	16	17	16	22.5	22.5	145.83	0	0.88267	0.66469	10	0.63657	0.79781	11	258660000	272500000	294230000	203620000
F5H2T1;Q5VUJ6;H0YFR0	Leucine-rich repeat and calponin homology domain-containing protein 2	LRCH2	8	14	8	14	26.6	26.6	82.809	0	1.8909	1.4102	7	0.13942	0.17916	7	149690000	271270000	654780000	134370000
Q71RC2;Q71RC2-4;G5E976;Q71RC2-3;E9PDG5;G3XAA8;Q96J85;Q71RC2-2;Q6P4E2;Q8TBL5;F8W1I4;F8VY40;F8W1Z5	La-related protein 4	LARP4	9	6	9	6	15.7	15.7	80.595	0	0.88746	0.67935	7	0.30111	0.38726	3	342030000	271090000	341990000	128410000
B3KVH1;B7ZM82;O95785;O95785-2	Protein Wiz	WIZ	10	8	10	8	16	16	89.355	0	1.1202	0.84714	6	0.83201	1.0892	5	303350000	269200000	162900000	146410000
O15226;G3V1N1	NF-kappa-B-repressing factor	NKRF	9	9	9	9	18.4	18.4	77.672	0	1.5726	1.204	8	0.93202	1.1864	8	141700000	260460000	207840000	212980000
Q14241	Transcription elongation factor B polypeptide 3	TCEB3	8	7	8	7	15	15	89.908	0	2.0929	1.6131	5	0.70014	0.90135	4	147530000	259580000	102010000	99657000
Q9UHI6;B4DWV7;E9PJ60	Probable ATP-dependent RNA helicase DDX20	DDX20	10	6	10	6	17.4	17.4	92.239	0	1.1331	0.83143	8	0.54996	0.70554	5	222640000	259510000	227850000	141560000
Q8WWI1-3;E9PMS6;F8WD26;Q8WWI1-4;Q8WWI1-2;Q8WWI1;E9PMP7;E9PMT2;E9PLH4;H0Y424;H0YDQ3;H0YDG6;E9PJ10;E9PK58;E9PLU6;H0YE95	LIM domain only protein 7	LMO7	7	18	7	18	18.8	18.8	153.67	0	1.7475	1.3423	7	0.062419	0.081559	3	137140000	246500000	668190000	49264000
Q9NV70-2;Q9NV70	Exocyst complex component 1	EXOC1	3	4	3	4	6.5	6.5	100.28	0	9.0409	6.6344	2	0.42633	0.55403	3	31811000	245990000	62132000	456130000
C9J4M6;C9J2Y9;P30876	DNA-directed RNA polymerase;DNA-directed RNA polymerase II subunit RPB2	POLR2B	12	16	12	16	18.3	18.3	125.19	0	1.4839	1.1367	8	0.72208	0.91653	10	164390000	243410000	283520000	225700000
P52732	Kinesin-like protein KIF11	KIF11	10	12	10	12	18	18	119.16	0	1.0963	0.84212	6	0.33935	0.43613	5	213670000	242480000	396380000	140300000
Q6P4F7;B4DZN9;Q3KRB8	Rho GTPase-activating protein 11A	ARHGAP11A	12	10	12	10	14.6	14.6	113.86	0	2.1437	1.6454	7	0.27845	0.35828	5	106440000	239470000	307720000	57795000
B4DYV2;Q9NXF1;E7ERG2;B7Z9D5	Testis-expressed sequence 10 protein	TEX10	10	12	10	12	20.2	20.2	103.91	0	1.2345	0.94496	8	0.98514	1.256	10	187350000	237000000	229930000	276760000
F5GXG0;Q96T88;B5ME40	E3 ubiquitin-protein ligase UHRF1	UHRF1	9	8	9	8	13.8	13.8	89.726	0	1.0439	0.80079	8	0.74166	0.97773	7	228930000	236320000	214970000	162410000
E9PIF2;Q13206;E7EUR6	Probable ATP-dependent RNA helicase DDX10	DDX10	11	13	11	13	24.1	24.1	96.454	0	1.4502	1.0834	6	0.89476	1.1328	6	164800000	234920000	232740000	228970000
Q5VTE0;P68104;Q6IQ15;F8W6I0;Q05639;A6PW80;Q5JR01;E7EPH7	Putative elongation factor 1-alpha-like 3;Elongation factor 1-alpha 1;Elongation factor 1-alpha 2	EEF1A1P5;EEF1A1;EEF1A2	5	6	5	6	18.2	18.2	50.184	0	1.0074	0.73851	4	0.32907	0.41124	5	215080000	233150000	550260000	180430000
Q96JM3	Chromosome alignment-maintaining phosphoprotein 1	CHAMP1	10	9	10	9	14.8	14.8	89.098	0	1.0188	0.74749	6	0.79108	0.99254	5	216170000	232150000	218800000	153820000
Q5QJE6;E9PRB3	Deoxynucleotidyltransferase terminal-interacting protein 2	DNTTIP2	9	9	9	9	21.3	21.3	84.468	0	1.3507	1.0277	6	1.0488	1.3286	8	157500000	228490000	205570000	209560000
Q6PCB5;Q6PCB5-2;C9JM20;Q5VWQ0	Round spermatid basic protein 1-like protein	RSBN1L	7	7	7	7	9.7	9.7	94.868	0	1.7184	1.3107	6	0.90432	1.1547	6	116020000	227550000	176810000	163530000
Q6BEB4	Transcription factor Sp5	SP5	2	0	2	0	3	3	41.964	0.0015898	1.727	1.2734	3			0	131170000	225760000	0	0
Q9UEG4	Zinc finger protein 629	ZNF629	8	8	8	8	16.5	16.5	96.619	0	1.3358	1.0183	6	0.74521	0.96906	7	182400000	225410000	283250000	200900000
B4DV79;F8W8C8;P55884;P55884-2;C9JZG1;C9JQN7	Eukaryotic translation initiation factor 3 subunit B	EIF3B	11	10	11	10	23.3	23.3	85.134	0	1.1949	0.9319	7	0.28435	0.35574	5	204960000	223420000	408760000	105490000
Q13620-3;Q13620-1;Q13620;A6NE76;Q13619-2;Q13619;A8MSH7	Cullin-4B	CUL4B	10	11	10	11	19.4	19.4	84.016	0	1.3947	1.0806	9	0.84588	1.1018	5	139590000	219050000	169730000	143380000
H0Y6K2;H0Y5T9;B0S7P1;P25440;P25440-2;F8VXF8;Q658Y7;B0V072;H0Y602;B0V073;H0YAU3;H0Y665;E9PIQ3;E9PKQ9;H0Y801;H0Y799;H0YDJ7	Bromodomain-containing protein 2	BRD2	8	5	8	5	12.4	12.4	88.288	0	0.92937	0.72431	7	1.0312	1.3456	3	234090000	218760000	129840000	159000000
O15294;O15294-3;O15294-2;O15294-4;C9JZL3	UDP-N-acetylglucosamine--peptide N-acetylglucosaminyltransferase 110 kDa subunit	OGT	9	10	9	10	12.9	12.9	116.92	0	0.95085	0.71805	7	0.52899	0.66989	7	203230000	216310000	291460000	160740000
O75643;F5H447;F5H4C1;B4E0P5;A2RRQ7;C9JAQ9;O75643-2	U5 small nuclear ribonucleoprotein 200 kDa helicase	SNRNP200	13	18	13	18	13	13	244.5	0	0.96886	0.75183	7	0.49737	0.64	8	143830000	216110000	269730000	200250000
C9JX83;O00566	U3 small nucleolar ribonucleoprotein protein MPP10	MPHOSPH10	5	7	5	7	23.1	23.1	62.62	0	1.6726	1.2837	4	1.0122	1.2678	4	132860000	216060000	244690000	243190000
Q99460-2;Q99460;C9J9M4	26S proteasome non-ATPase regulatory subunit 1	PSMD1	7	17	7	17	29.1	29.1	102.26	0	1.0385	0.79665	6	0.22155	0.28266	6	198350000	213410000	614010000	168030000
Q92973-2;Q92973;Q92973-3;B4DSC0;E7EW37;E5RI07	Transportin-1	TNPO1	8	11	6	9	16.2	13.8	101.31	0	1.2929	0.97812	6	0.31995	0.40661	6	183770000	213390000	395950000	127470000
Q02241;H0YMJ4;H0YNS5;Q02241-2;B4E1K0;H0YKQ5;H0YME6;H0YNT9;H0YMI3;H0YNT8;H0YMH4	Kinesin-like protein KIF23	KIF23	9	10	9	10	15.7	15.7	110.06	0	1.4264	1.1074	6	0.55998	0.7292	7	182980000	212890000	307100000	230590000
E7ET15;O15042-2;O15042;O15042-3;C9JB80;E7EW00;H0Y8D9	U2 snRNP-associated SURP motif-containing protein	U2SURP	5	7	5	7	7	7	118.25	0	1.2987	0.96288	5	0.7318	0.93328	6	129700000	212390000	209100000	147980000
B4DZI8;P35606;D6RBZ7;D6RCL6;D6RBG7;D6RBT6;D6R997;H0YAC7;H0Y938	Coatomer subunit beta	COPB2	9	13	9	13	21.6	21.6	99.045	0	1.1282	0.851	8	0.36554	0.46492	8	189320000	211320000	342190000	115560000
A6NN50;O75147-2;O75147-1;O75147;A8MSZ8	Obscurin-like protein 1	OBSL1	8	9	8	9	7.4	7.4	197.1	0	1.6557	1.2646	5	0.95893	1.1859	5	115040000	209760000	155630000	121680000
Q9Y6X9;Q9Y6X9-2	MORC family CW-type zinc finger protein 2	MORC2	9	9	9	9	12.7	12.7	117.82	0	1.8051	1.3438	4	0.84197	1.0772	6	108620000	206870000	158390000	145370000
E7EVW0;P28340;H0Y3D1	DNA polymerase delta catalytic subunit	POLD1	13	18	13	18	25.2	25.2	126.39	0	1.1156	0.88182	11	0.40817	0.52407	11	167850000	204400000	379460000	216540000
F5GY15;F5H729;F5GWK6;F5H268;B3KVY5		KCTD10	1	1	1	1	8.7	8.7	11.728	0.0014388			1			1	133200000	200520000	125510000	111150000
Q9UHI8;E5RJR7;E5RI60	A disintegrin and metalloproteinase with thrombospondin motifs 1	ADAMTS1	6	2	6	2	8.2	8.2	105.36	0	3.3209	2.6155	3	1.432	1.8318	2	54521000	197820000	24285000	31809000
Q5JRX3;Q5JRX3-2;E9PDX6;C9JSL2;E9PDX7;E7ES23;B1APQ0;H0Y7L7;B1APQ1;H0Y4F7	Presequence protease, mitochondrial	PITRM1	8	11	8	11	15.7	15.7	117.45	0	0.78281	0.60517	7	0.35891	0.47193	11	223620000	196310000	388890000	140130000
O95486;O95486-2	Protein transport protein Sec24A	SEC24A	12	13	12	13	14.7	14.7	119.75	0	0.88747	0.67725	8	0.69384	0.89664	11	200220000	196250000	257340000	209060000
Q8NI36;D6R922;D6RIY8;D6RFM8	WD repeat-containing protein 36	WDR36	10	9	10	9	15.9	15.9	105.32	0	1.2384	0.95977	8	0.97084	1.2074	8	149930000	194040000	182410000	176030000
Q00341;E7EM71;H0Y394;E7EU12;C9JHS7;C9JHZ8;C9JES8;C9JZI8;C9J5E5;C9JIZ1;C9JHS9;C9J739;C9JMQ6;C9JQ82;C9JBS3;C9JEJ8;C9JKQ5;C9JHN6;C9JT62;C9JK79	Vigilin	HDLBP	8	7	8	7	8.8	8.8	141.45	0	0.92352	0.71822	3	0.33502	0.43433	6	230030000	191240000	242860000	94870000
F5H4V4;P46013-2;P46013	Antigen KI-67	MKI67	9	14	9	14	7.6	7.6	358.62	0	0.88129	0.66166	4	0.6815	0.85387	9	193310000	190700000	223980000	180770000
Q9UBB9;E7EMD1;E9PHU6;Q9UBB9-2;H0Y4U8;E9PBM7	Tuftelin-interacting protein 11	TFIP11	9	10	9	10	20.4	20.4	96.819	0	1.9993	1.5563	4	0.71992	0.92178	6	76775000	189960000	348840000	307370000
Q92922;F8WE13	SWI/SNF complex subunit SMARCC1	SMARCC1	9	9	4	4	10.2	5.9	122.87	0	1.0026	0.74323	6	0.62088	0.80389	7	234660000	187470000	306630000	228850000
E7EV99;E7ENY0;P35611-2;A2A3N8;P35611;P35611-3;H0Y9H2;Q86XM2;H0YG19;Q96D30;H0YFD8	Alpha-adducin	ADD1	7	8	7	8	24.8	24.8	70.055	0	1.4984	1.1466	7	0.245	0.30858	3	112780000	186450000	270690000	133180000
B7Z4V2;P38646;F5H3L8;D6RA73;D6RJI2;H0YBG6	Stress-70 protein, mitochondrial	HSPA9	5	8	5	8	15.8	15.8	72.4	0	1.3181	1.0299	3	0.95201	1.2278	9	128240000	185460000	215830000	228610000
Q9BPX3;H0Y9Z8;D6RA93	Condensin complex subunit 3	NCAPG	12	14	12	14	18.7	18.7	114.33	0	1.0101	0.75264	9	0.45287	0.59157	10	187860000	183950000	318930000	146430000
E9PI52;F5GXM2;Q7L4I2	Arginine/serine-rich coiled-coil protein 2	RSRC2	1	1	1	1	15.8	15.8	8.9407	0.0056818			1			1	76710000	181950000	392310000	33334000
Q14697;Q14697-2;F5H6X6;E9PKU7;E9PNH1;H0YFL4	Neutral alpha-glucosidase AB	GANAB	6	10	6	10	15.9	15.9	106.87	0	1.1792	0.90537	5	0.36239	0.45441	3	119980000	181890000	285250000	440010000
Q68CQ4	Digestive organ expansion factor homolog	DIEXF	7	8	7	8	13.4	13.4	87.054	0	1.8952	1.4677	6	1.0528	1.3378	7	89781000	180270000	118950000	105120000
Q96QC0;F5H5K4	Serine/threonine-protein phosphatase 1 regulatory subunit 10	PPP1R10	6	6	6	6	10.7	10.7	99.057	0	1.2527	0.91819	4	0.65265	0.83879	4	132380000	179970000	188180000	138670000
P35251-2;P35251;H0Y8U4	Replication factor C subunit 1	RFC1	9	9	9	9	14.3	14.3	128.18	0	1.1208	0.83187	5	0.87326	1.1177	7	149230000	179100000	185900000	150130000
Q9HBD4;F5H0X5;B1A8Z4;B1A8Z7;B1A8Z6;B1A8Z5;P51532;P51531-2;P51531;F6XE55;F6XDY1;F6UH26;B1ALG1;B1ALG2;F6XG14;B1ALF6;H0YGM3;Q6ZRS2-3;Q6ZRS2-2;Q6ZRS2	Transcription activator BRG1;Probable global transcription activator SNF2L2	SMARCA4;SMARCA2	9	10	9	10	6.7	6.7	188.15	0	0.89918	0.67521	4	0.8274	1.0479	8	184380000	176470000	187200000	133240000
O43795-2;E7EQD9;E9PHK2;C9JYW1;C9JUP5;F5H3C6;Q8N1T3	Unconventional myosin-Ib	MYO1B	59	57	1	1	61.7	1.5	124.95	0	1.3143	0.93446	3			1	122470000	174930000	259110000	27477000
E9PE26;Q9H6S0;D6RA70;D6R9T8	Probable ATP-dependent RNA helicase YTHDC2	YTHDC2	9	5	9	5	9.1	9.1	150.94	0	1.7453	1.3476	6	0.91192	1.1788	4	118560000	174530000	159030000	73302000
Q12965;H0YNQ8;H0YLJ4;H0Y2Q6;O00160;H0YN00;H0YLE5;H0YNB0	Unconventional myosin-Ie	MYO1E	8	15	8	15	15.5	15.5	127.06	0	1.0486	0.7856	4	0.59966	0.78467	11	165970000	172150000	437610000	274020000
F8VPD4;P27708	CAD protein;Glutamine-dependent carbamoyl-phosphate synthase;Aspartate carbamoyltransferase;Dihydroorotase	CAD	11	13	11	13	8.4	8.4	236.02	0	0.96077	0.74489	8	0.45047	0.58124	7	137260000	171520000	242700000	130570000
P52789;E9PB90;P52790	Hexokinase-2	HK2	7	12	6	11	17.7	16.8	102.38	0	1.2989	0.97733	6	0.49427	0.63333	7	141530000	171230000	431040000	131930000
G8JLK7;Q9H6R4-4;Q9H6R4;Q9H6R4-2;F5H6M7;Q9H6R4-3	Nucleolar protein 6	NOL6	7	11	7	11	14.2	14.2	122.03	0	1.1138	0.86746	5	0.75341	0.93504	9	136860000	170860000	253540000	207270000
G5E9L8;Q9H8V3-2;Q9H8V3;Q9H8V3-3;C9JDB4;C9J0L6;C9JDV9;C9JTI2;C9J1C4	Protein ECT2	ECT2	8	6	8	6	13.8	13.8	105.07	0	1.8579	1.4408	8	0.96852	1.2628	5	87212000	169950000	98513000	92475000
O75534-2;O75534;E9PGZ0;G5E9Q2;E9PLT0;E9PNG3;E9PLD4	Cold shock domain-containing protein E1	CSDE1	7	9	6	9	13.8	12.1	85.746	0	1.5705	1.2267	6	0.78158	0.9662	7	106310000	169620000	156910000	148790000
O60231;B0V0F8;Q5SQH5;Q5JP46;B0V0F7;A2AB15	Putative pre-mRNA-splicing factor ATP-dependent RNA helicase DHX16	DHX16	7	8	7	8	10.8	10.8	119.26	0	1.3551	1.0109	6	0.5049	0.65495	5	122200000	169180000	139830000	75520000
H0YGC0;P52756;Q59HE6;C9J9P7;C9JFQ5;H0YFW8;P52756-4;P52756-2;P52756-5	RNA-binding protein 5	RBM5	4	1	3	1	5.3	4.2	92.024	0	1.5219	1.0913	4			1	127330000	169080000	39061000	39639000
Q96DT7;H0YBE6;Q96DT7-4;Q96DT7-3;Q96DT7-2	Zinc finger and BTB domain-containing protein 10	ZBTB10	5	5	5	5	9	9	94.893	0	1.0635	0.77046	4	0.64029	0.83436	3	164180000	166660000	119350000	85392000
Q93008-1;Q93008;O00507;E9PFG1;O00507-2	Probable ubiquitin carboxyl-terminal hydrolase FAF-X;Probable ubiquitin carboxyl-terminal hydrolase FAF-Y	USP9X;USP9Y	13	12	13	12	8.1	8.1	290.46	0	1.2809	0.99919	9	0.57777	0.73433	8	140380000	166450000	205750000	120480000
F6TQG2;E9PCY3;P28370;P28370-2	Probable global transcription activator SNF2L1	SMARCA1	25	27	8	10	26.4	13.2	117.26	0	0.97219	0.7645	8	0.85835	1.1061	8	165610000	162750000	198240000	164230000
B4DR52;Q99880;Q99879;Q99877;Q93079;Q5QNW6;P62807;P58876;P57053;O60814;B4DLA9;Q16778;P33778;P23527;P06899;Q8N257;Q96A08	Histone H2B;Histone H2B type 1-L;Histone H2B type 1-M;Histone H2B type 1-N;Histone H2B type 1-H;Histone H2B type 2-F;Histone H2B type 1-C/E/F/G/I;Histone H2B type 1-D;Histone H2B type F-S;Histone H2B type 1-K;Histone H2B type 2-E;Histone H2B type 1-B;Histone H2B type 1-O;Histone H2B type 1-J;Histone H2B type 3-B;Histone H2B type 1-A	HIST1H2BL;HIST1H2BM;HIST1H2BN;HIST1H2BH;HIST2H2BF;HIST1H2BC;HIST1H2BD;H2BFS;HIST1H2BK;HIST2H2BE;HIST1H2BB;HIST1H2BO;HIST1H2BJ;HIST3H2BB;HIST1H2BA	3	5	3	5	30.7	30.7	18.041	0	0.90934	0.62348	3	0.78498	0.95896	6	187550000	158560000	363230000	284790000
Q96P70	Importin-9	IPO9	8	11	8	11	16.9	16.9	115.96	0	1.0139	0.78885	5	0.40311	0.52833	7	183920000	156230000	368700000	149510000
Q8WWM7-6;Q8WWM7-5;Q8WWM7-4;A8K1R6;Q8WWM7-2;Q8WWM7;Q8WWM7-3;C9JXV8;Q8WWM7-7	Ataxin-2-like protein	ATXN2L	8	9	8	9	12.1	12.1	102.89	0	0.86742	0.67327	7	0.56022	0.7224	8	164360000	154930000	291930000	205680000
F8W7K7;Q92889;E7ETX4	DNA repair endonuclease XPF	ERCC4	10	8	10	8	16.2	16.2	103.19	0	1.2165	0.94329	8	0.51861	0.66769	6	151960000	152770000	129750000	80471000
G3V5V3;O60524-4;O60524-5;O60524-3;O60524;F5H639;G3V4D9;G3V547;O60524-2	Nuclear export mediator factor NEMF	NEMF	7	3	7	3	8	8	114.02	0	1.7386	1.2862	5	0.69711	0.88723	3	90500000	152370000	48809000	32441000
F5H0L8;Q9Y6Y8;Q9Y6Y8-2	SEC23-interacting protein	SEC23IP	8	9	8	9	17.6	17.6	89.666	0	0.84411	0.63049	5	0.54122	0.68217	6	164700000	151790000	251010000	142760000
Q86XI2;Q86XI2-2;E7EUH9;H0Y6U5;F5H7R2;B4DHE5;F8WE06	Condensin-2 complex subunit G2	NCAPG2	10	9	10	9	10.1	10.1	130.96	0	1.2674	0.98551	8	0.55957	0.713	5	108410000	151080000	152270000	98882000
Q9H501	ESF1 homolog	ESF1	7	9	7	9	13.5	13.5	98.795	0	1.8675	1.4309	5	0.99635	1.27	8	149860000	148050000	204340000	222040000
B4DVQ5;F5H4V1;Q99613;B5ME19;B4DRU0;C9JJ55;B4DVU3;C9J1F3;F5H1I1;F5GZ22;B4DDN4;F5GZC5	Eukaryotic translation initiation factor 3 subunit C;Eukaryotic translation initiation factor 3 subunit C-like protein	EIF3C;EIF3CL	7	9	7	9	13.6	13.6	103.64	0	0.96186	0.74626	5	0.32443	0.41086	5	172970000	145630000	327300000	103480000
B4DEB1;Q5TEC6;Q6NXT2;Q71DI3;P84243;P68431;Q16695	Histone H3;Histone H3.3C;Histone H3.2;Histone H3.3;Histone H3.1;Histone H3.1t	H3F3A;HIST2H3PS2;H3F3C;HIST2H3A;HIST1H3A;HIST3H3	2	2	2	2	14.6	14.6	14.052	0	1.3437	0.96994	2			1	127500000	145440000	124330000	401430000	24
F5H2T0;O95163;H0YDF3	Elongator complex protein 1	IKBKAP	7	7	7	7	12.4	12.4	111.47	0	1.142	0.87724	4	0.53512	0.67535	4	101220000	145000000	100710000	73355000
Q96PY5;Q96PY5-3;C9IZY8;Q6ZN96;F8W1F5;Q8IVF7-2;Q8IVF7-3;Q8IVF7;F8VYL1	Formin-like protein 2	FMNL2	7	7	7	7	9.2	9.2	123.32	0	2.6819	1.9491	3	0.63282	0.81628	5	48380000	134560000	106060000	70636000
Q9Y678;F5GXH1;H0Y8X7;Q9UBF2	Coatomer subunit gamma-1	COPG1	10	9	10	9	21.4	21.4	97.717	0	1.4125	1.1095	4	0.28268	0.36552	4	112640000	134230000	259120000	75253000
F5H3V0;P49736;H0Y8E6;F5H1E9	DNA replication licensing factor MCM2	MCM2	7	14	7	14	20	20	91.273	0	0.93783	0.70131	6	0.24192	0.30324	7	125420000	133420000	382240000	94687000
P55072;C9JUP7;C9IZA5	Transitional endoplasmic reticulum ATPase	VCP	6	9	6	9	17.4	17.4	89.321	0	1.227	0.93536	6	0.45424	0.59717	3	107540000	133140000	216010000	56915000
Q9UL54-2;E7EV72;B7ZM88;Q9UL54;Q9UL54-3	Serine/threonine-protein kinase TAO2	TAOK2	6	8	6	8	9.8	9.8	119.28	0	1.7356	1.3624	4	0.77273	1.0017	4	75717000	132220000	138950000	98035000
Q14008-2;Q14008;Q14008-3;E7ER31;E9PQH5;H0YDX5;H0YEK7	Cytoskeleton-associated protein 5	CKAP5	8	9	8	9	8.3	8.3	218.52	0	1.3345	1.0469	5	0.56751	0.64605	9	115380000	130640000	140970000	77955000
Q9UPP1-2;H0Y3N9;Q9UPP1;B7Z911;H0Y589;Q9UPP1-3;H0Y7M8;B0QZZ4;Q5JPR8;B0QZZ2;B0QZZ3;E7EQ09;E7ET14;O75151	Histone lysine demethylase PHF8	PHF8	7	8	7	8	13.1	13.1	113.91	0	1.6498	1.2399	4	1.0029	1.2831	5	86377000	130460000	153530000	235620000
Q8IWR0	Zinc finger CCCH domain-containing protein 7A	ZC3H7A	3	3	3	3	2.6	2.6	110.54	0	1.6353	1.1962	3	0.88662	1.101	3	72156000	127830000	74652000	64478000
E9PE68;Q9BZF1-2;Q9BZF1;F8VUA7;F8VQX7;F5H7T2	Oxysterol-binding protein-related protein 8;Oxysterol-binding protein	OSBPL8	4	3	4	3	7.7	7.7	96.955	0	1.4199	1.0304	3	1.0585	1.3872	3	74532000	127500000	90408000	78696000
Q8TEQ6	Gem-associated protein 5	GEMIN5	5	7	5	7	6.1	6.1	168.59	0	0.88981	0.66837	4	0.45727	0.57784	5	125090000	127180000	123360000	55426000
B1AH77;B1AH78;B1AH80;P63000;P15153;P63000-2	Ras-related C3 botulinum toxin substrate 1;Ras-related C3 botulinum toxin substrate 2	RAC2;RAC1	1	1	1	1	6.1	6.1	16.775	0.0014859	1.4249	1.0396	2	0.77758	1.0007	2	81190000	124730000	52581000	38545000
Q9Y5T5-3;Q9Y5T5-2;Q9Y5T5;Q9Y5T5-4;B4DUS4;Q9Y5T5-5	Ubiquitin carboxyl-terminal hydrolase 16	USP16	6	8	6	8	15.3	15.3	91.869	0	1.4032	1.0871	4	0.81197	1.0603	9	86580000	124280000	244270000	210100000
Q9NWH9;A8K5V8;H0YMM0;H0YKH2	SAFB-like transcription modulator	SLTM	4	5	4	5	5.5	5.5	117.15	0	0.87231	0.68562	4	0.80303	1.0426	5	104630000	120590000	111660000	107530000
Q8TD19;B3KY50;G3V459;G3V5V0;G3V2Z5	Serine/threonine-protein kinase Nek9	NEK9	6	8	6	8	11.8	11.8	107.17	0	1.0959	0.82173	4	0.66356	0.82847	7	101990000	119250000	215350000	152650000
Q96T76-5;Q96T76;F8W9Y2;Q5T454;Q96T76-7;H0Y746;B0QZ77;H0Y7V3;E9PGH9;F8WCH8;E9PDQ4	MMS19 nucleotide excision repair protein homolog	MMS19	9	8	9	8	14.1	14.1	102.64	0	1.2834	0.97252	6	0.56002	0.71382	5	89765000	118740000	160790000	86825000
Q9UI26;Q9UI26-2;F8WDV0;F5H4Y1;H0Y8M5;E7EMB7;F8WBN4;D6RCN7;D6RJB1	Importin-11	IPO11	7	9	7	9	14.5	14.5	112.53	0	0.96931	0.73207	4	0.27028	0.34759	4	109000000	118260000	297530000	98033000
P54198;F5H4M2;P54198-2;F5GWE4;F5GYH8	Protein HIRA	HIRA;C22orf39	7	7	7	7	8.3	8.3	111.83	0	1.3503	1.0459	5	1.0219	1.3222	4	74931000	116520000	79854000	72319000
Q14573	Inositol 1,4,5-trisphosphate receptor type 3	ITPR3	8	22	7	20	11.8	10.8	304.1	0	1.7284	1.3304	5	0.16024	0.2102	14	77414000	115450000	590720000	42866000
O14617-4;O14617;O14617-5;E7EMM2;G5E988;O14617-3;O14617-2	AP-3 complex subunit delta-1	AP3D1	7	8	7	8	12.5	12.5	114.71	0	1.0447	0.81347	3	0.61911	0.78816	5	89268000	115220000	98122000	72846000
O15020-2;O15020;A4QPE4;E9PJZ2	Spectrin beta chain, non-erythrocytic 2	SPTBN2	8	31	5	24	17.2	13.8	268.31	0	2.1788	1.7123	5	0.39701	0.504	3	86472000	113740000	717750000	147790000
P08670;B0YJC4;F5H288;B0YJC5;Q5JVS8;P17661;P41219;P41219-2;B4DIR1;B4E192;CON__Q61726;F8W6V8;CON__O43790;CON__Q6NT21;CON__P78385;CON__Q14533;CON__P78386;Q8IWY7;P14136-3;E9PAX3;P14136;P14136-2;O43790;P78385;Q16352;Q14533;P78386;P07196	Vimentin	VIM	6	17	5	13	36.7	31.3	53.651	0	1.0321	0.79888	3	0.085976	0.10624	3	91644000	112580000	697490000	1954900000
O43166-2;O43166;F5GYF8	Signal-induced proliferation-associated 1-like protein 1	SIPA1L1	2	8	1	7	6.1	5.5	197.49	0	2.3953	1.8312	3	0.11956	0.15369	3	44551000	111940000	251680000	17925000
E7EM48;P33991;E5RG31;E5RHP5;E7ER43;E5RK04	DNA replication licensing factor MCM4	MCM4	5	8	5	8	8.4	8.4	92.803	0	1.118	0.84676	3	0.4399	0.56715	3	100470000	111930000	246540000	136360000
Q9NRJ4	Tubby-related protein 4	TULP4	1	1	1	1	0.8	0.8	169	0.0042735			1			1	64553000	111090000	49531000	63559000
Q8IWC1-2;Q8IWC1-3;Q8IWC1	MAP7 domain-containing protein 3	MAP7D3	5	7	5	7	9.5	9.5	93.784	0	1.0853	0.81322	4	0.97424	1.2411	5	89319000	110480000	100770000	106360000
Q7Z478	ATP-dependent RNA helicase DHX29	DHX29	5	1	4	0	4.2	3.4	155.23	0	1.4374	1.0538	5			0	74589000	109460000	0	0
Q96JC1-2;Q96JC1	Vam6/Vps39-like protein	VPS39	2	8	2	8	12.1	12.1	100.77	0	1.4118	0.98628	3	0.48239	0.61254	4	79703000	106550000	89035000	44263000
E7EPM0;Q13045;F5H407	Protein flightless-1 homolog	FLII	4	6	4	6	7.7	7.7	135.19	0	1.4703	1.0755	3	0.21705	0.2801	5	73804000	106290000	188170000	119530000
Q8WVB6;Q8WVB6-2;E7EXA6;Q8WVB6-3;F8WCC1;H0Y7D3	Chromosome transmission fidelity protein 18 homolog	CHTF18	5	3	5	3	5.8	5.8	107.38	0	1.2594	0.95184	4	0.41467	0.53069	2	48044000	106260000	37260000	16288000
F2Z2E1;F5GZX9;F5GY05;Q96EK7;B4DL34;Q96EK7-2	Constitutive coactivator of peroxisome proliferator-activated receptor gamma	FAM120B	5	6	5	6	8.2	8.2	101.06	0	1.5626	1.2104	3	0.6371	0.82391	7	66500000	102430000	121090000	77545000
F8W998;O14936-3;O14936-4;O14936-6;O14936-2;O14936;Q5JS74;Q5JS72;O14936-5	Peripheral plasma membrane protein CASK	CASK	5	4	5	4	7.8	7.8	103.28	0	2.0314	1.5764	4	0.49613	0.63732	3	43595000	102300000	89083000	42036000
E9PLK3;P55786;B7Z463;F5H6U8;F5H0W3;A6NEC2;E5RJ24;E7EWZ2;E9PP11;H0YAQ6;E9PJY4;E9PPD4;H0YDG0;F5GZY4;A6NEC2-3;A6NEC2-2;E9PJF9;E9PPT3;E9PP53;E9PPZ2	Puromycin-sensitive aminopeptidase;Puromycin-sensitive aminopeptidase-like protein	NPEPPS;NPEPPSL1	7	12	7	12	16.4	16.4	102.99	0	1.2093	0.95327	5	0.48196	0.60825	8	85493000	99207000	224830000	271060000
Q9BYG9;P06748-2;P06748	Nucleophosmin	NPM1	2	1	2	1	10.8	10.8	28.4	0	1.2617	0.9353	2			1	63137000	99143000	71314000	67209000
E7ETK8;P49588	Alanine--tRNA ligase, cytoplasmic	AARS	6	10	6	10	13.2	13.2	109.32	0	1.0706	0.78079	3	0.16022	0.2066	8	85532000	98671000	324870000	118910000
F5H2G1;F5GWX5;Q14839;Q14839-2;Q5TG85;Q8TDI0;F5H2K7;F5GXP9;B1AK51;Q12873-2;Q12873;E9PG89;F5GZM9	Chromodomain-helicase-DNA-binding protein 4	CHD4	8	5	8	5	6.7	6.7	215.31	0	0.84246	0.64694	7	0.53804	0.68487	3	117520000	98061000	91278000	52368000
Q9NNW5;E9PDU5;E9PBK6;Q9NW86;C9JFP6;C9K020	WD repeat-containing protein 6	WDR6	6	8	6	8	12	12	121.72	0	1.6333	1.2792	4	0.43141	0.55454	7	50560000	97797000	161250000	62337000
O15381;B4DP98;E9PH71;H0Y8B6;E9PGD8;E7EWK7;F8W938;O15381-2;E7ERY0;O15381-3;B4DMC4;F8WF01;C9JP83;C9J6P7	Nuclear valosin-containing protein-like	NVL	3	5	3	5	8.9	8.9	95.05	0	2.061	1.625	3	0.91399	1.1581	3	73655000	94779000	78461000	67433000
Q6P2Q9;F5H2I4	Pre-mRNA-processing-splicing factor 8	PRPF8	8	10	8	10	5.7	5.7	273.6	0	0.87123	0.67213	5	0.44146	0.56176	3	78462000	93021000	96699000	53950000
Q8N163-2;Q8N163;G3V119;H0YB24;H0YC69;E5RGU7;E5RFJ3;H0YC58;E5RHJ4	Cell cycle and apoptosis regulator protein 2	CCAR2	4	6	4	6	7.6	7.6	103.14	0	1.0647	0.78397	4	0.45858	0.5871	4	94092000	92580000	148110000	82531000
B4DL80;G5EA36;P30260;G3V1C4;F6QPS0;E9PLI0	Cell division cycle protein 27 homolog	CDC27	5	6	5	6	9.4	9.4	84.887	0	1.5456	1.2315	3	0.87319	1.1137	4	1189800000	92533000	591270000	82687000
O00159-2;F5H730	Unconventional myosin-Ic	MYO1C	54	52	1	1	60.6	0.8	117.91	0.0014663	0.78354	0.57156	2			1	108130000	91322000	46761000	12298000
F5H667;Q12797;F8W7A9;E5RHK2	Aspartyl/asparaginyl beta-hydroxylase	ASPH	5	6	5	6	14	14	83.267	0	1.2606	0.96945	5	0.9483	1.1951	6	70230000	88089000	105990000	101420000
Q3KQU3-4;Q3KQU3;Q3KQU3-2;B5MDZ6;C9JIR3;H0YF21;Q3KQU3-3;E9PLH3	MAP7 domain-containing protein 1	MAP7D1	5	8	5	8	12.5	12.5	89.466	0	1.0605	0.82619	4	0.69061	0.90578	3	73066000	85644000	76289000	51666000
Q14692	Ribosome biogenesis protein BMS1 homolog	BMS1	5	8	5	8	8	8	145.81	0	1.9726	1.5233	5	0.96773	1.2428	3	46026000	85253000	52398000	54698000
Q3HM38;O14737;B4DE64	Programmed cell death protein 5	PDCD5	1	0	1	0	22.5	22.5	4.4748	0.0014556	2.3324	1.7872	2			0	25520000	84989000	0	0
Q8NDT2;Q0VA89	Putative RNA-binding protein 15B	RBM15B	6	6	5	5	11.1	10.3	97.204	0	1.2293	0.95419	5	1.0109	1.2765	5	80277000	83404000	73768000	72596000
E7EQ04;Q7L576;Q7L576-2;Q7L576-3;E7EW33;A8MUM2;F5H583;E7EVJ5;E7EVF4;E7EWA4;Q96F07-2;Q96F07;H0YL50;H0YN93	Cytoplasmic FMR1-interacting protein 1;Cytoplasmic FMR1-interacting protein 2	CYFIP1;CYFIP2	6	10	6	10	10.6	10.6	145.44	0	1.0586	0.83043	3	0.56752	0.71771	7	74227000	82241000	168900000	82457000
F8WEX4;Q5JPF3-2;Q5JPF3	Ankyrin repeat domain-containing protein 36C	ANKRD36C	1	1	1	1	1	1	92.095	0.0014514			1			1	61958000	81896000	56596000	49829000
Q5T8R3;Q5T8R5;Q49A45;P53985	Monocarboxylate transporter 1	SLC16A1	1	1	1	1	4.1	4.1	31.689	0	1.3279	1.015	2	0.62687	0.82054	2	58205000	81241000	66937000	49450000
Q9H3U1-2;Q9H3U1;Q9H3U1-3	Protein unc-45 homolog A	UNC45A	7	8	7	8	15.1	15.1	101.67	0	1.3597	1.0619	4	0.27782	0.34835	5	61527000	80875000	127420000	41506000
B3KXS5;P36776;F5GZ27	Lon protease homolog, mitochondrial	LONP1	5	3	5	3	6.2	6.2	103.1	0	0.64953	0.511	4	0.61881	0.78407	3	65343000	79645000	29750000	53827000
Q96EB6;B0QZ35;E9PC49;Q96EB6-2	NAD-dependent protein deacetylase sirtuin-1;SirtT1 75 kDa fragment	SIRT1	3	5	3	5	9.1	9.1	81.68	0	2.0416	1.571	2	1.1566	1.4419	3	35879000	79036000	92841000	90493000
H0Y877;B7WNZ6;E7EPN9;E9PF21;Q9Y520-2;Q9Y520-3;Q9Y520-6;Q9Y520-4;Q9Y520-5;Q9Y520;Q9Y520-7	Protein PRRC2C	PRRC2C	2	1	2	1	2.5	2.5	88.161	0	1.0474	0.7902	2			1	61736000	78004000	45657000	39765000
A9Z1X7;E9PCT1;Q8IYB3-2;Q8IYB3	Serine/arginine repetitive matrix protein 1	SRRM1	4	3	4	3	5.1	5.1	103.39	0	1.5129	1.1892	3	1.4467	1.8157	3	47585000	77893000	35751000	51436000
O95347-2;O95347;F5GZR0	Structural maintece of chromosomes protein 2	SMC2	5	5	5	5	9.6	9.6	124.92	0	1.4744	1.1243	3	0.54313	0.70576	3	59515000	76768000	94604000	45676000
Q86W56-3;Q86W56-2;Q86W56;H0Y834	Poly(ADP-ribose) glycohydrolase	PARG	6	9	6	9	13.4	13.4	99.431	0	1.4927	1.1767	6	0.67176	0.86582	6	39593000	73776000	93191000	59502000
Q9NTZ6	RNA-binding protein 12	RBM12	4	8	4	8	8.4	8.4	97.394	0	1.1553	0.90105	4	0.31211	0.41056	5	61173000	73713000	189030000	70727000
P05141;P12235;Q9H0C2	ADP/ATP translocase 2;ADP/ATP translocase 2, N-terminally processed;ADP/ATP translocase 1;ADP/ATP translocase 4	SLC25A5;SLC25A4;SLC25A31	3	2	1	0	14.1	4.4	32.852	0	1.2347	0.95892	3	0.83586	1.0567	2	66173000	73228000	49150000	45677000
H0YDK8;F8WBG3;E9PR38;E7EWT3;Q5T1Z4;Q5T1Z8;B4DG92;Q14671-2;Q14671;E9PCJ0;H0YEH2;H0YDC5;H0YC97;Q8TB72-2;B4E2B6;Q8TB72-3;Q8TB72	Pumilio homolog 1	PUM1	3	2	3	2	4.7	4.7	95.696	0	1.0843	0.8593	3	0.75553	0.9616	2	59888000	72685000	36966000	23182000
H0YNQ0;B4DX96;G3V4F6;Q9H963;Q8N782;B4DSE6;Q96N58;Q8NCK3;Q9NV72;Q5VIY5-2;Q9Y5A6;P0CJ79;A2RRD8;Q5VIY5;Q7L2R6;F5GZM6;Q96NL3;Q6ZN06;A6NHJ4;Q0VGE8;P17035-2;Q86XN6-3;Q86XN6-2;P17035;Q86XN6;Q9P0L1;Q9UJW7;Q8N4W9-2;Q8NB50;Q8N4W9;Q96IR2;Q05481-2;Q05481	Putative zinc finger protein 702;Zinc finger protein 525;Zinc finger protein 485;Zinc finger protein 578;Zinc finger protein 701;Zinc finger protein 468;Zinc finger and SCAN domain-containing protein 21;Zinc finger protein 888;Zinc finger protein 320;Zinc finger protein 765;Zinc finger protein 599;Zinc finger protein 813;Zinc finger protein 860;Zinc finger protein 816;Zinc finger protein 28;Zinc …	ZNF702P;ZNF525;ZNF485;ZNF578;ZNF701;ZNF468;ZSCAN21;ZNF888;ZNF320;ZNF765;ZNF599;ZNF813;ZNF860;ZNF816;ZNF28;ZNF761;ZKSCAN7;ZNF229;ZNF808;ZFP62;ZNF845;ZNF91	1	1	1	1	4.9	4.9	42.554	0.0015408			1			1	31058000	71525000	64714000	49887000
F8VVM2;Q00325-2;Q00325;F8VZL5;F8VWR4;F8VWQ0	Phosphate carrier protein, mitochondrial	SLC25A3	2	2	2	2	6.2	6.2	36.161	0	1.472	1.1218	2	0.58842	0.74806	2	57769000	70286000	106500000	62987000
P45974-2;P45974;B4DYF3;Q92995	Ubiquitin carboxyl-terminal hydrolase 5	USP5	5	9	5	9	17.5	17.5	93.307	0	0.83569	0.64479	3	0.3786	0.48006	8	78525000	69948000	165310000	62116000
E9PK47;F5H816;P06737;E9PMM6;F5GZH7;A6NDY6;P11217;E7END0	Phosphorylase;Glycogen phosphorylase, liver form;Glycogen phosphorylase, muscle form	PYGL;PYGM	4	8	2	4	12.1	6.6	94.069	0	0.94004	0.73873	4	0.53102	0.68499	3	78926000	69717000	140930000	89415000
Q8IYN9;H0YBP1;E7ESA6;Q05397;Q05397-5;Q05397-2;E9PEI4;Q8N9D7;H0YB16;F5H4S3;H0YBZ1;E5RHD8;H0YB99;B4DWJ1;Q05397-6;Q05397-4;Q05397-3;E5RIK4;E5RG54;E5RH48;E5RH01;E5RG66;E5RI72;E5RI03;E5RFW9;E5RJP0;E5RGA6	Focal adhesion kinase 1	PTK2	5	3	5	3	6.7	6.7	114.25	0	0.8279	0.61762	4	0.49806	0.65399	3	92100000	68578000	61359000	30963000
P11171-5;P11171-2;P11171;E9PEX0;E9PEW9;C9JTS2;P11171-6;P11171-4;P11171-3;P11171-7	Protein 4.1	EPB41	7	5	5	3	8.9	6.6	86.602	0	1.9384	1.4855	2			1	23413000	68209000	23080000	8686600
E7EVA0;P27816-2;P27816-6;P27816;B5MEG9;E9PGM5;P27816-4;H0Y2V1;B9ZVR1;F8W9U4;P27816-5;B4DSQ1;C9JFC3	Microtubule-associated protein;Microtubule-associated protein 4	MAP4	4	5	4	5	3.4	3.4	245.44	0	1.4655	1.14	4	0.87461	1.1236	3	61761000	67606000	58051000	58517000
C9JQJ0;P78362;P78362-2;F8WBW4;A8MPP7;A8MPY5;Q5R363;E7ETV6;Q9UPE1-2;Q9UPE1-3;Q9UPE1-4;Q9UPE1;Q96SB4;Q96SB4-3	SRSF protein kinase 2;SRSF protein kinase 2 N-terminal;SRSF protein kinase 2 C-terminal	SRPK2	3	2	3	2	7.6	7.6	79.086	0	1.5417	1.1318	3	0.57909	0.68235	2	31007000	66078000	50731000	27392000
Q68E01-2;Q68E01;Q68E01-3;Q68E01-4	Integrator complex subunit 3	INTS3	6	10	6	10	14.1	14.1	118.01	0	1.1169	0.8828	6	0.41752	0.53905	4	59365000	64894000	135160000	55224000
Q14151;B4DU53	Scaffold attachment factor B2	SAFB2	12	13	5	6	18.5	8.7	107.47	0	0.76549	0.58632	4	0.73174	0.9471	3	91832000	64322000	124330000	90549000
Q7Z3K3-5;E9PM80;Q7Z3K3-2;Q7Z3K3-3;B7ZBY5;Q7Z3K3;H0YCT3;F5H8H4	Pogo transposable element with ZNF domain	POGZ	2	1	2	1	1.6	1.6	145.29	0			1			1	31203000	64201000	35947000	22534000
E7ENQ1;G3XAA2;E7EN19;G5E948;O95819-4;O95819-2;O95819;O95819-5;O95819-3;C9J338;E9PH72;E7ESS2;Q9UKE5-8;Q8N4C8-5;Q9UKE5-5;Q8N4C8-2;Q9UKE5-7;Q8N4C8-3;Q9UKE5-3;Q8N4C8-4;Q9UKE5-6;Q9UKE5-2;Q8N4C8;Q9UKE5-4;Q9UKE5;E7EX83;C9J840;F5H5M9;F5H865;E7ETN6	Mitogen-activated protein kinase kinase kinase kinase 4;TRAF2 and NCK-interacting protein kinase;Misshapen-like kinase 1	MAP4K4;TNIK;MINK1	3	3	3	3	3.7	3.7	132.16	0	1.4513	1.1146	3	0.63769	0.81814	3	44210000	64122000	35463000	23759000
Q9NQS7-2;Q9NQS7	Inner centromere protein	INCENP	3	4	3	4	5.8	5.8	104.99	0	0.71825	0.5357	3	0.74501	0.98214	5	79239000	64024000	103460000	60132000
O15084-2;O15084;O15084-4;O15084-1;C9JBB9;B4DIW9;F5H682;Q8N8A2-5;Q8N8A2-3;Q8N8A2-4;Q8N8A2;Q8N8A2-2	Serine/threonine-protein phosphatase 6 regulatory ankyrin repeat subunit A	ANKRD28	3	6	3	6	9.7	9.7	96.16	0	1.3218	1.03	3	0.65443	0.86054	4	45116000	61735000	109090000	76373000
E9PH69;Q01831	DNA repair protein complementing XP-C cells	XPC	4	7	4	7	6.5	6.5	101.85	0	0.82921	0.63317	3	0.8483	1.1025	5	72552000	61221000	110080000	91733000
Q12789-3;Q12789	General transcription factor 3C polypeptide 1	GTF3C1	3	9	3	9	5.4	5.4	236.28	0	1.8865	1.4642	3	0.74661	0.94633	4	36199000	61221000	70881000	57827000
Q6P1X5;H0YB55;H0YC37	Transcription initiation factor TFIID subunit 2	TAF2	3	5	3	5	4.7	4.7	136.97	0	1.5689	1.188	3	1.0351	1.36	5	45327000	61103000	54360000	61794000
Q5VTR2;C9J0A5;C9JXC9;C9JMW8;C9JWJ4	E3 ubiquitin-protein ligase BRE1A	RNF20	5	9	5	7	13.5	10.7	113.66	0	1.0913	0.8531	3	0.5957	0.75748	5	56892000	60496000	183810000	125220000
Q16513-5;Q16513-4;Q16513-3;Q16513;Q16513-2;B1AL79;F5H3S7	Serine/threonine-protein kinase N2	PKN2	3	5	3	5	15.7	15.7	75.171	0	1.3064	0.99177	2	0.34381	0.43856	3	38931000	60390000	78545000	19311000
Q4KMP7	TBC1 domain family member 10B	TBC1D10B	3	2	3	2	3.3	3.3	87.198	0	1.6763	1.303	2	0.88777	1.1144	2	28184000	59832000	32525000	29934000
F5H521;F5H658;Q14562	ATP-dependent RNA helicase DHX8	DHX8	2	3	2	3	4.7	4.7	97.449	0	2.1273	1.5981	2	1.2313	1.5685	2	33962000	59665000	30571000	35419000
Q7Z4V5-2;Q7Z4V5;C9JEE1;E9PGW4;Q9Y3E1	Hepatoma-derived growth factor-related protein 2	HDGFRP2	2	7	2	7	13.9	13.9	74.229	0	1.02	0.78067	2	0.38495	0.49347	3	48948000	59221000	165610000	70163000
H0Y6W0;O95985-3;O95985-2;O95985;E7EWY2;C9JEI7	DNA topoisomerase;DNA topoisomerase 3-beta-1	TOP3B	5	5	5	5	16.8	16.8	59.27	0	0.94318	0.72862	4	0.71146	0.9026	3	49672000	58850000	121220000	79792000
Q8NI77;Q86Y91-2;Q86Y91-3;Q86Y91;Q86Y91-4	Kinesin-like protein KIF18A	KIF18A	4	5	4	5	10.9	10.9	102.28	0	2.0995	1.5489	3	1.1564	1.4398	3	20346000	58699000	74968000	87955000
H0Y3P2;D3DQV9;P78344-2;P78344;E9PKF8;H0YCH5;H0YEC5;E9PCV8;H0YD77;H0YE22;H0YE44;H0YDP4;H0YCF8	Eukaryotic translation initiation factor 4 gamma 2	EIF4G2	6	8	6	8	9.8	9.8	98.117	0	1.4002	1.0932	4	0.34412	0.44385	4	37995000	58452000	100920000	42201000
F8WDL0;Q10567-3;Q10567-2;Q10567;C9J1E7	AP-1 complex subunit beta-1	AP1B1	11	15	4	4	20.2	6.4	101.35	0	0.96908	0.76977	5	0.46931	0.5832	4	78714000	58327000	90188000	37091000
O15067;F5GWT9;H0YGH1	Phosphoribosylformylglycinamidine synthase	PFAS	3	3	3	3	4.1	4.1	144.73	0	0.98472	0.76689	3	0.45742	0.60066	2	58051000	57845000	49397000	20107000
Q14204;H0YJ21	Cytoplasmic dynein 1 heavy chain 1	DYNC1H1	6	13	6	13	3.3	3.3	532.4	0	0.76271	0.58545	3	0.23109	0.2948	6	53484000	57189000	248940000	77910000
Q92615;H0Y641;H0Y4V9;B5MCU2	La-related protein 4B	LARP4B	4	5	4	5	11	11	80.551	0	1.1056	0.81338	3	0.55176	0.70014	3	56970000	56831000	77214000	42673000
O95425-2;O95425;F5GY75;F5H2Q5;F5GXV0	Supervillin	SVIL	1	13	1	13	10.7	10.7	200.84	0			1	0.44754	0.58417	7	30820000	55919000	282010000	65769000
Q5GLZ8-6;Q5GLZ8-3;Q5GLZ8-2;Q5GLZ8;H0Y6K7	Probable E3 ubiquitin-protein ligase HERC4	HERC4	2	3	2	3	6.8	6.8	106.71	0	1.1183	0.88159	2	0.49101	0.61837	2	34300000	55874000	16001000	7998900
E3W994;F5H604;E9PBA6;E7ERI8;E7EW49;O75122;F5H3X0;C9J668;D6RBU8;B3KR06;E7ENG2;O75122-2	CLIP-associating protein 2	CLASP2	6	8	4	7	9.1	7.7	138.86	0	1.3572	1.0494	4	0.65343	0.83947	3	45375000	55751000	139730000	74780000
F5H5D3;Q9BQE3;P68363;F8VVB9;G3V1U9;Q71U36;F8VQQ4;E9PGK3;F8VRZ4;F8VS66;Q13748-2;Q13748;F8VX09;F8VWV9;C9J2C0;B3KPW9;A8MUB1;P68366;Q9NY65;Q6PEY2;F8VRK0;C9JDS9;F8VXZ4;F8VXZ7;C9K0S6;F8VS94;F8VYI2;F8VXB8;C9JDL2;C9JEV8;C9JQ00;F8VWX4;E7ET24;C9JJQ8;F8W0F6;Q9H853;A6NHL2-2;A6NHL2	Tubulin alpha-1C chain;Tubulin alpha-1B chain;Tubulin alpha-1A chain;Tubulin alpha-3C/D chain	TUBA1C;TUBA1B;KLK9;TUBA1A;TUBA3C	4	6	4	6	17.5	17.5	57.73	0	1.1941	0.9042	4	0.32841	0.41552	6	52451000	54864000	164360000	68244000
Q15334	Lethal(2) giant larvae protein homolog 1	LLGL1	3	4	3	4	4.9	4.9	115.42	0	1.1736	0.91075	2	0.78308	1.028	3	29274000	54355000	41204000	58602000
F5GYV7;E9PEP7;P17010-2;B4DVF7;Q24JR0;P08048;P17010;B9EG97;F5H896;Q9Y462;Q9Y462-2;Q9Y462-3	Zinc finger X-chromosomal protein;Zinc finger Y-chromosomal protein;Zinc finger protein 711	ZFX;ZFY;ZNF711	2	2	2	2	3	3	60.645	0	1.8254	1.3621	2	1.0825	1.4101	2	32445000	54129000	31542000	39773000
Q08379-2;Q08379;Q9NVV4-2	Golgin subfamily A member 2	GOLGA2	4	5	4	5	9.4	9.4	70.472	0	1.4476	1.1444	4	0.68974	0.89699	3	31808000	54049000	58750000	33345000
F2Z2U8;G8JLL9;Q7Z406;Q7Z406-6;Q7Z406-2;F2Z2U9;Q7Z406-4;F2Z2S7;Q7Z406-5	Myosin-14	MYH14	8	10	2	4	4.9	2.3	231.21	0			1	0.70755	0.87816	3	72841000	53841000	111330000	68207000
Q92667-2;Q92667	A-kinase anchor protein 1, mitochondrial	AKAP1	4	3	4	3	10.1	10.1	62.921	0	2.1681	1.6713	3	1.1213	1.4047	3	28342000	53836000	24204000	32597000
Q8NI27;F2Z2V2;H0Y815;E9PHG2	THO complex subunit 2	THOC2	6	6	6	6	4.9	4.9	182.77	0	1.0977	0.809	5	0.77285	1.0019	5	50395000	53158000	89090000	65233000
O75170-6;O75170-2;O75170-4;O75170-3;O75170-5;O75170	Serine/threonine-protein phosphatase 6 regulatory subunit 2	PPP6R2	1	1	1	1	1.4	1.4	98.125	0.0015625	1.6359	1.2508	2	0.94662	1.2234	2	26977000	51661000	30010000	29983000
Q6ZN55;Q6ZN55-2;F5H2N0	Zinc finger protein 574	ZNF574	3	2	3	2	3.3	3.3	98.899	0	1.4863	1.0929	3	1.0293	1.2891	3	40491000	51557000	43000000	38920000
Q99549;Q99549-2;A6NJK0;F5H8H9;H0Y6J1	M-phase phosphoprotein 8	MPHOSPH8	4	3	4	3	8.7	8.7	97.181	0	1.4671	1.1182	3	0.76695	0.98117	3	39279000	50469000	40468000	35178000
G3V198;C9JIP0;Q12769;E9PR16;E9PSI3;C9J0U6;Q12769-3	Nuclear pore complex protein Nup160	NUP160	5	4	5	4	5.3	5.3	140.29	0	0.87841	0.67013	4	0.65759	0.83763	3	50334000	50064000	42069000	29440000
Q9UIG0-2;Q9UIG0	Tyrosine-protein kinase BAZ1B	BAZ1B	3	4	3	4	4.6	4.6	170.45	0	0.9688	0.74005	3	0.76746	0.99106	2	50396000	49601000	41196000	38579000
Q96D09;Q5JY77	G-protein coupled receptor-associated sorting protein 2	GPRASP2	2	2	2	2	4.3	4.3	93.772	0	1.2315	0.93384	2			1	29339000	49501000	20784000	15519000
Q8WVS4	WD repeat-containing protein 60	WDR60	3	5	3	5	6.4	6.4	122.57	0	1.4353	1.0522	3	0.85757	1.083	4	36307000	48739000	40142000	28926000
B4DJK4;O00267-2;O00267	Transcription elongation factor SPT5	SUPT5H	2	4	2	4	8.1	8.1	96.913	0			1	0.38673	0.48685	3	13389000	47553000	92593000	32361000
P53621;P53621-2	Coatomer subunit alpha;Xenin;Proxenin	COPA	6	6	6	6	7.1	7.1	138.34	0	1.412	1.1034	3	0.41593	0.54641	5	30749000	47438000	86716000	44050000
Q96P47;Q96P47-2;Q96P47-4;B3KNZ8;H0Y873;E7ETI2;Q96P47-3;E9PAL8;C9J975;E7ESL9	Arf-GAP with GTPase, ANK repeat and PH domain-containing protein 3	AGAP3	3	4	3	4	7.3	7.3	95.043	0	0.63894	0.48546	2	0.3592	0.45982	3	40274000	46403000	67668000	19904000
P26232-2;P26232-5;P26232;P26232-3;C9IZ88;C9J144	Catenin alpha-2	CTNNA2	5	7	1	0	10.2	2	100.45	0.0015773			1			0	19092000	46215000	0	0
Q2TBE0;Q2TBE0-2;H0YE03;Q2TBE0-3	CWF19-like protein 2	CWF19L2	5	2	5	2	7.6	7.6	103.79	0	1.2963	1.0022	2	0.70923	0.91287	2	30917000	45986000	29814000	16861000
F8W6F6;Q12756;F5H045;Q12756-2;F8W8V9	Kinesin-like protein KIF1A	KIF1A	4	3	2	3	3.6	2.7	202.87	0	0.98932	0.78684	4	0.47491	0.60586	3	37884000	45303000	32067000	15708000
Q9P2I0;B3KMI0;H0YJF4	Cleavage and polyadenylation specificity factor subunit 2	CPSF2	3	4	3	4	7.2	7.2	88.486	0	0.76299	0.59067	3	0.46488	0.59356	3	50682000	45185000	27660000	15451000
B4DS09;E7ESP5;O60885-2;Q15059;Q4G0X8;O60885;Q15059-2;A6NF68;Q58F21;Q58F21-2	Bromodomain-containing protein 4;Bromodomain-containing protein 3;Bromodomain testis-specific protein	BRD4;BRD3;BRDT	2	2	2	2	4.2	4.2	44.956	0	0.62785	0.46431	3	0.82092	1.062	2	70013000	44825000	53035000	38837000
P15924;P15924-2	Desmoplakin	DSP	7	11	7	11	5.9	5.9	331.77	0	0.30186	0.23684	3	0.29249	0.3722	5	122780000	44110000	160730000	47806000
E9PMN9	N-acetyltransferase 10	NAT10	30	33	1	1	64.3	2.1	69.919	0			1			1	25920000	44028000	32684000	37312000
Q9UGR2-2;Q9UGR2	Zinc finger CCCH domain-containing protein 7B	ZC3H7B	2	4	2	4	4.7	4.7	109.86	0	1.5539	1.2166	2	0.98993	1.2755	3	19689000	43567000	84897000	52839000
E9PH58;E7EX20;Q14679	Tubulin polyglutamylase TTLL4	TTLL4	2	1	2	1	1.8	1.8	109.4	0.0015798	1.7572	1.375	2			1	24826000	43151000	7474400	18650000
Q9HAU5;Q9HAU5-2	Regulator of nonsense transcripts 2	UPF2	4	3	4	3	3.2	3.2	147.81	0	1.3004	2.0275	4	0.78323	1.0202	3	25389000	42890000	34422000	23885000
P53814-5;P53814;P53814-6;B5MC56;E7ETT8;C9K039;P53814-2;C9JGQ0;C9JBH9;C9JP19;C9JV14;C9JYU8;C9JQZ8;B5MBZ4;B5MCI0	Smoothelin	SMTN	3	7	3	7	10.6	10.6	98.918	0	1.0713	0.8439	2	0.3226	0.42572	4	26321000	41898000	107140000	23891000
B7WP74;B7WP27;Q9HCG8	Pre-mRNA-splicing factor CWC22 homolog	CWC22	5	4	5	4	8.2	8.2	85.576	0	1.3335	1.0254	4	0.63983	0.80473	4	29131000	41515000	38308000	24544000
Q9P2N5	RNA-binding protein 27	RBM27	5	5	4	4	7.9	6.8	118.72	0	1.5062	1.1831	3	0.77118	1.0172	3	28647000	41438000	51913000	42036000
B7Z5S1;E7ENA8;Q9NTI5-2;Q9NTI5	Sister chromatid cohesion protein PDS5 homolog B	PDS5B	2	5	2	5	4.4	4.4	148.74	0	1.2162	0.93777	2	0.53203	0.69752	4	35152000	40632000	103920000	56718000
B4DH53;Q66K74	Microtubule-associated protein 1S;MAP1S heavy chain;MAP1S light chain	MAP1S	3	6	3	6	10.7	10.7	109.79	0	1.0688	0.81613	3	0.54661	0.72148	5	38914000	40591000	88606000	46347000
Q96A65;B7Z321;F5GZT1;F5H222;E9PED2;B7Z4J9	Exocyst complex component 4	EXOC4	4	11	4	11	14.3	14.3	110.5	0	1.3406	1.0465	4	0.48733	0.6167	4	39490000	39474000	131690000	163550000
Q05BJ3;O15240	Neurosecretory protein VGF;Neuroendocrine regulatory peptide-1;Neuroendocrine regulatory peptide-2;Antimicrobial peptide VGF[554-577]	VGF	1	1	1	1	3.4	3.4	39.513	0.0015244			1			1	21115000	39294000	24622000	23801000
Q9HAV4;E7EQK9;C9J4N8;E7EQN7;E2QRM3;H0Y9I3;E9PDL5	Exportin-5	XPO5	5	12	5	12	13.2	13.2	136.31	0	1.1204	0.86066	3	0.36338	0.47081	6	34930000	38340000	420970000	224740000
Q14CF1;Q14669;Q14CA3	E3 ubiquitin-protein ligase TRIP12	TRIP12	3	2	3	2	2.6	2.6	192.07	0	1.0482	0.82873	3	0.52561	0.67311	2	31496000	38265000	27806000	17496000
P08238;H0Y5S7;H0Y6E4;E9PHI2;E9PHI1;H0Y598;E9PHH7	Heat shock protein HSP 90-beta	HSP90AB1	3	2	1	1	7.5	3.9	83.263	0	0.5722	0.44407	2			0	43824000	38051000	16129000	0
Q9BWU0	Kanadaptin	SLC4A1AP	2	3	2	3	4.1	4.1	88.813	0	1.125	0.85023	2	0.53234	0.67713	3	31814000	37692000	64212000	36790000
P16615-5;P16615-2;P16615-3;P16615;P16615-4;Q8N3X5;F8WC06;B3KY17;O14983-2;Q93084-4;Q93084-2;O14983;Q93084-3;Q93084-7;Q93084;Q93084-6;Q93084-5	Sarcoplasmic/endoplasmic reticulum calcium ATPase 2;Sarcoplasmic/endoplasmic reticulum calcium ATPase 1;Sarcoplasmic/endoplasmic reticulum calcium ATPase 3	ATP2A2;ATP2A1;ATP2A3	2	2	2	2	4.9	4.9	109.73	0	1.074	0.83252	2			1	28537000	37626000	24775000	19799000
Q5VY60;Q7Z4H7-2;Q7Z4H7-3;Q7Z4H7;Q5SYF9	HAUS augmin-like complex subunit 6	HAUS6	3	3	3	3	3.9	3.9	91.127	0	1.1937	0.95589	3	0.48512	0.63184	3	32133000	37393000	44996000	19195000
Q86YT6	E3 ubiquitin-protein ligase MIB1	MIB1	2	1	2	1	3.8	3.8	110.13	0			1			0	6743500	37387000	7253200	0
F5GYL3		DDX24	27	27	1	1	63.7	1.5	68.973	0.0042796			1			1	21426000	37229000	24866000	34705000
A0AVT1;A0AVT1-2;H0Y8S8;A0AVT1-4;A0AVT1-3	Ubiquitin-like modifier-activating enzyme 6	UBA6	5	10	5	10	13.6	13.6	117.97	0	1.0965	0.83435	3	0.42567	0.5373	6	41166000	37130000	173670000	88431000
O60763;O60763-2;F5GZ76;F5H4X1;F5GYR8;H0Y7C0	General vesicular transport factor p115	USO1	4	7	4	7	8.9	8.9	107.89	0	1.2582	0.97948	3	0.25224	0.32193	7	30824000	37101000	150600000	36115000
H0Y4A6;B0V043;P26640;B4DZ61;E7EVJ6;H0Y426	Valine--tRNA ligase	VARS	3	5	3	5	5.7	5.7	131.83	0	1.1451	0.88148	2	0.33819	0.43504	3	29535000	36742000	82558000	20507000
Q9H2P0	Activity-dependent neuroprotector homeobox protein	ADNP	2	2	2	2	4.4	4.4	123.56	0	0.85008	0.65313	2	0.79918	1.0319	2	39203000	36317000	49067000	45402000
G5E9A6;P51784;Q13107-2;Q13107;Q5JXD3	Ubiquitin carboxyl-terminal hydrolase;Ubiquitin carboxyl-terminal hydrolase 11	USP11	4	5	4	4	7.5	6.5	105.03	0	1.2951	0.93595	3	0.90285	1.1368	5	24206000	36166000	78900000	123730000
Q9ULJ8;E9PCK6;F8W7J9;E9PDX1	Neurabin-1	PPP1R9A	2	13	1	11	15.1	13.6	123.34	0			1	0.13847	0.1706	7	7679500	35335000	626690000	123020000
B3KY56;Q9BSJ8;Q9BSJ8-2;F8VZB1	Extended synaptotagmin-1	ESYT1	3	7	3	7	8.9	8.9	117.39	0	1.3801	1.0733	3	0.34618	0.43517	6	26186000	35104000	74445000	29048000
E7ETY2;E9PHK9;Q13428-2;Q13428-8;Q13428-6;Q13428-7;Q13428;Q13428-3;Q13428-4;Q13428-5	Treacle protein	TCOF1	3	1	3	1	2.4	2.4	152.3	0	1.9425	1.5128	2			1	17497000	35043000	18328000	18831000
Q6ZND3;Q99676;H0YGY1	Zinc finger protein 184	ZNF184	3	1	3	1	4.3	4.3	76.513	0	1.6628	1.2877	3			1	22772000	34797000	2854000	3454000
F5H7R6;H0YNU5;P54132;F5H3V6	Bloom syndrome protein	BLM	3	3	3	3	5.2	5.2	117.78	0	1.6509	1.2581	3	0.88201	1.1228	2	19678000	33850000	25122000	24854000
P14735;B7ZAU2	Insulin-degrading enzyme	IDE	3	7	3	7	9.5	9.5	117.97	0	1.3114	1.014	3	0.47343	0.59329	6	51715000	33487000	110350000	55704000
E7EWF1;P36578;B4DP82;B4DMJ2	60S ribosomal protein L4	RPL4	2	3	2	3	9.6	9.6	45.498	0	1.5106	1.1916	2	0.92644	1.1942	3	21420000	33147000	50140000	53800000
Q08554-2;Q08554	Desmocollin-1	DSC1	1	0	1	0	1.8	1.8	93.834	0.0015601			1			0	51444000	32630000	0	0
P51530;P51530-3;F8VR31;H0Y455;E9PF98;P51530-2	DNA replication ATP-dependent helicase/nuclease DNA2;DNA replication nuclease DNA2;DNA replication ATP-dependent helicase DNA2	DNA2	3	7	3	7	6.7	6.7	120.41	0	1.3539	1.056	3	0.68088	0.88183	6	22563000	32242000	69297000	54408000
Q8WY36-2;Q8WY36;C9JA69	HMG box transcription factor BBX	BBX	2	3	2	3	4.5	4.5	101.55	0	1.2989	1.003	2	0.72168	0.94415	3	20979000	31880000	34552000	33275000
O75150;O75150-4;F8W8Z4;O75150-3;Q6ZN99;F6SYU7;B3KQV1	E3 ubiquitin-protein ligase BRE1B	RNF40	4	7	4	5	11.2	8.4	113.65	0	0.75427	0.5671	2	0.49075	0.61962	3	43095000	31859000	112000000	61893000
Q8N5U6;Q8N5U6-2;H0YFN9;F5H510;F5H5P6;H0YH05;H0YF69;H0YG28	RING finger protein 10	RNF10	2	4	2	4	5.4	5.4	89.926	0	2.305	1.8057	2	1.1154	1.41	4	13970000	31482000	31916000	40227000
H0YDE2;E9PKC0;Q6IQ23-3;Q6IQ23;Q6IQ23-2;E9PL74	Pleckstrin homology domain-containing family A member 7	PLEKHA7	1	4	1	4	5.3	5.3	85.127	0			1	0.71212	0.92017	2	16990000	31282000	82690000	40008000
F8W726;Q14157-4;Q14157-1;Q14157-3;Q14157;Q14157-5;Q5VU77;Q5VU79;Q5VU78;Q5VU81;Q5VU80	Ubiquitin-associated protein 2-like	UBAP2L	5	5	5	5	10.5	10.5	113.5	0	0.32334	0.25643	4	0.18337	0.2382	4	96951000	31106000	131330000	26997000
F6SBX2;Q9NSE4	Isoleucine--tRNA ligase, mitochondrial	IARS2	2	3	2	3	3.4	3.4	106.04	0	1.0204	0.80739	3	0.486	0.62696	2	23850000	30451000	26266000	12185000
F5H239;Q9NRL2-2;Q9NRL2	Bromodomain adjacent to zinc finger domain protein 1A	BAZ1A	3	5	3	5	5.7	5.7	142.01	0	0.76573	0.6186	3	0.67207	0.88099	3	39002000	30420000	59266000	43449000
A6NF48;Q9Y2X9;F5H1Z5	Zinc finger protein 281	ZNF281	2	3	2	3	3.7	3.7	93.231	0	1.5215	1.19	2	1.1674	1.458	3	24742000	29813000	39571000	118870000
O60518	Ran-binding protein 6	RANBP6	4	4	3	3	6.2	5.1	124.71	0	2.1751	1.7552	3	0.93181	1.2031	2	10914000	29787000	26092000	15718000
B1AHC7;B1AHC9;P12956;B1AHC8;F5H1I8	X-ray repair cross-complementing protein 6	XRCC6	3	4	3	4	7.9	7.9	64.075	0	0.88227	0.64516	3	0.78608	1.0188	3	30956000	29769000	58584000	40898000
Q6P1N0-2;Q6P1N0;C9J1T8;Q6P1N0-3;E9PGJ9;H0Y3I1	Coiled-coil and C2 domain-containing protein 1A	CC2D1A	5	4	5	4	7.9	7.9	103.93	0	1.0465	0.83952	3	0.60387	0.75624	3	21217000	29443000	40725000	38378000
D6R9W4		DBN1	27	31	1	1	84.2	6	36.471	0			1			1	17277000	28477000	41798000	5410900
A8MWK3;P19022	Cadherin-2	CDH2	1	2	1	2	6.9	6.9	97.039	0			1	0.36483	0.44426	2	9910400	27887000	33804000	3543900
P35612-2;B4DM17;P35612-4;P35612-3;P35612;C9J299;C9J080;E9PAN1;G8JLN8;E9PAV0;C9JTM0;P35612-7;P35612-5;P35612-6	Beta-adducin	ADD2	2	1	2	1	6.8	6.8	62.466	0	1.8921	1.4737	2			0	14974000	27604000	20026000	0
Q14683;H0Y7K8;G8JLG1	Structural maintece of chromosomes protein 1A	SMC1A	2	0	2	0	1.6	1.6	143.23	0.0016			1			0	4865400	27584000	0	0
Q92878-3;Q92878;Q92878-2;E7EN38;E7ESD9	DNA repair protein RAD50	RAD50	3	5	3	5	5.4	5.4	138.43	0	1.1641	0.91802	2	0.40887	0.52646	3	18185000	27348000	60664000	31415000
E7EMV2;E7ESP9;P07197;E9PBF7	Neurofilament medium polypeptide	NEFM	3	9	3	8	19.5	18.2	78.881	0	1.314	1.0618	3	0.4873	0.6288	6	20565000	26860000	239160000	65021000
Q9Y4C2-2;Q9Y4C2;C9K0E7;C9J9F4;C9JD13	Protein FAM115A	FAM115A	4	1	4	1	4.5	4.5	101.89	0	0.88356	0.70774	3			1	24991000	26274000	9423600	4006700
Q32MZ4-3;Q32MZ4-2;Q32MZ4	Leucine-rich repeat flightless-interacting protein 1	LRRFIP1	2	2	2	2	3.3	3.3	82.688	0	1.3768	1.0731	2	0.46433	0.59507	2	20201000	25950000	50160000	25365000
Q92621;E7ET25;F2Z2D0;F8WCW4	Nuclear pore complex protein Nup205	NUP205	5	6	5	6	3.9	3.9	227.92	0	0.56769	0.43377	3	0.46443	0.55146	4	32771000	25585000	56858000	24423000
F5GZ84;O94887-2;O94887	FERM, RhoGEF and pleckstrin domain-containing protein 2	FARP2	2	0	2	0	2.4	2.4	72.262	0.0015949			1			0	7979800	24562000	0	0
B4DE85;Q9BUQ5;P48651	Phosphatidylserine synthase 1	PTDSS1	1	0	1	0	4.3	4.3	34.579	0.0015106			1			0	13845000	24123000	0	0
Q86TB9-3;Q86TB9-2;Q86TB9-4;Q86TB9	Protein PAT1 homolog 1	PATL1	3	2	3	2	26.1	26.1	12.34	0	1.5454	1.1785	2	0.74927	0.87455	2	12882000	23992000	19419000	13499000
B5MBZ0;B5MCW9;Q9HC35;F2Z2U0	Echinoderm microtubule-associated protein-like 4	EML4	2	1	2	1	3.5	3.5	110.18	0	1.1965	0.92715	2	0.61055	0.77281	2	21225000	23896000	27324000	16861000
C9J4G7;F5H801;E9PDF2;E9PCR7;Q96DD3;Q9ULD0;Q02218-2;Q02218	2-oxoglutarate dehydrogenase, mitochondrial;2-oxoglutarate dehydrogenase-like, mitochondrial	OGDH;OGDHL	1	1	1	1	6.2	6.2	23.191	0.0015528			1			1	14670000	23534000	13425000	3334500
E7EX73;E9PGM1;E7EUU4;Q04637-6;G5E9S1;Q04637-5;Q04637-4;Q04637-3;Q04637;E9PFM1;C9J6B6;C9J2Z7;C9K073;C9JF13	Eukaryotic translation initiation factor 4 gamma 1	EIF4G1	2	1	2	1	2.2	2.2	158.64	0	0.93764	0.72616	2			1	22814000	23273000	13343000	3243000
P46940;H0YLE8;F5H7A1	Ras GTPase-activating-like protein IQGAP1	IQGAP1	2	11	2	11	9.9	9.9	189.25	0	1.0763	0.82763	2	0.28295	0.36642	7	18975000	22967000	137590000	43055000
B4DP49;Q9UNY5-2;Q9UNY5	Zinc finger protein 232	ZNF232	1	0	1	0	7.3	7.3	21.66	0.0070721			1			0	23570000	22869000	0	0
E7EUL7;E7END2;E9PHV5;P28290-2;P28290;P28290-3	Sperm-specific antigen 2	SSFA2	4	5	4	5	9.5	9.5	84.592	0	1.2882	1.0372	3	0.23404	0.30451	3	21679000	22502000	107110000	8124700
Q8WYQ5-3;Q8WYQ5	Microprocessor complex subunit DGCR8	DGCR8	3	3	3	3	6.4	6.4	82.75	0	1.2077	0.9541	2	0.89181	1.1379	3	12469000	22394000	34475000	24349000
E9PG22;Q8IW35;Q8IW35-2	Centrosomal protein of 97 kDa	CEP97	2	4	2	4	7.2	7.2	90.309	0	1.0494	0.81452	2	0.4807	0.60249	3	21505000	22218000	45844000	25315000
B4E3L3;Q96RU2-2;Q96RU2;Q6NZX9;G3V1N5;H0YFA0;H0YFD7;H0YFX3;H0YG96	Ubiquitin carboxyl-terminal hydrolase;Ubiquitin carboxyl-terminal hydrolase 28	USP28	3	1	3	1	3.8	3.8	105.82	0	1.2304	0.99433	3			1	12226000	21386000	5119100	3384600
E7EN77;F6SSY4;F5GZJ1;Q15021	Condensin complex subunit 1	NCAPD2	2	2	2	2	2.5	2.5	102.65	0	1.1734	0.92995	3	0.39821	0.49593	2	17568000	21374000	20475000	6348100
Q9Y5V3;Q9Y5V3-2;Q5H907;Q5H909;Q9UNF1-2;Q9UNF1;Q96JG8-2;Q96JG8;Q96JG8-4	Melanoma-associated antigen D1	MAGED1	3	0	3	0	4.9	4.9	86.16	0	1.2456	0.97125	2			0	15204000	21333000	0	0
F8W705;C9JX22;B4DZH4;E9PGT0;Q99666-2;Q7Z3J3;A6NKT7;Q99666;O14715;P49792	RANBP2-like and GRIP domain-containing protein 5/6;RanBP2-like and GRIP domain-containing protein 4;RanBP2-like and GRIP domain-containing protein 3;RANBP2-like and GRIP domain-containing protein 8;E3 SUMO-protein ligase RanBP2	RGPD8;RGPD5;RGPD4;RGPD3;RANBP2	1	0	1	0	1.2	1.2	103.34	0.001506			1			0	21924000	21230000	0	0
Q9UJA3-2;Q9UJA3-3;Q9UJA3;E7EQU7	DNA helicase MCM8	MCM8	1	1	1	1	1.3	1.3	88.755	0.0015385			1			1	14014000	21161000	7824200	19296000
P39019	40S ribosomal protein S19	RPS19	1	1	1	1	6.9	6.9	16.06	0.0014793			1			1	11541000	20890000	14975000	20619000
Q8WUQ7;Q8WUQ7-2	Cactin	CACTIN	2	2	2	2	3.6	3.6	88.701	0	1.5269	1.1792	2	0.89026	1.1537	2	11760000	20878000	17021000	13817000
Q2TAL8	Glutamine-rich protein 1	QRICH1	4	2	4	2	5	5	86.435	0	1.1087	0.86312	2	0.65292	0.83898	2	19417000	20764000	21235000	12560000
E9PGS1;Q14149	MORC family CW-type zinc finger protein 3	MORC3	2	5	2	5	5.5	5.5	107.24	0	1.1533	0.89674	2	0.42112	0.54596	4	15187000	20562000	51765000	19520000
F8WC00;Q9BTW9;Q9BTW9-4;F5H8C7;Q9BTW9-5;C9J1U4;A6NE57	Tubulin-specific chaperone D	TBCD	3	3	3	3	4.1	4.1	110.42	0	1.1324	0.95293	3	0.35117	0.45619	3	16379000	19887000	40112000	13822000
Q5SVZ6;Q5SW02;Q5SVZ7	Zinc finger MYM-type protein 1	ZMYM1	2	2	2	2	4.4	4.4	128.72	0	1.31	0.9937	2	0.66802	0.79722	2	19469000	19692000	13171000	10679000
O60306	Intron-binding protein aquarius	AQR	2	2	2	2	2.9	2.9	171.29	0	0.88037	0.68059	2	0.48823	0.60068	2	15075000	19654000	14501000	7730000
O00139-2;O00139-1;E9PB70;O00139;O00139-4	Kinesin-like protein KIF2A	KIF2A	2	1	2	1	3	3	75.042	0	1.3128	1.0519	2			1	18111000	19440000	6929000	2388500
F5H4Q9;O95239-2;O95239;Q2VIQ3	Chromosome-associated kinesin KIF4A;Chromosome-associated kinesin KIF4B	KIF4A;KIF4B	2	1	2	1	3.7	3.7	60.845	0	0.90791	0.70892	2			1	22746000	19354000	10392000	5559000
F5H335;Q14152	Eukaryotic translation initiation factor 3 subunit A	EIF3A	3	7	3	7	6.2	6.2	162.63	0	0.90139	0.72234	3	0.20698	0.27264	5	30725000	19138000	91375000	36464000
A6NHR9;A6NHR9-2;A6NHR9-3	Structural maintece of chromosomes flexible hinge domain-containing protein 1	SMCHD1	2	6	2	6	3.1	3.1	226.37	0	0.90391	0.69836	2	0.58712	0.75446	3	22237000	19061000	45868000	19893000
C9J6P4;Q7Z2W4-3	Zinc finger CCCH-type antiviral protein 1	ZC3HAV1	37	41	1	1	49	1.3	114.08	0.0015699			1			1	8957700	19040000	16271000	17176000
E9PCQ3;Q9Y4E8-2;Q9Y4E8-3;Q9Y4E8	Ubiquitin carboxyl-terminal hydrolase 15	USP15	1	4	1	3	4.7	3.8	109.77	0			0	0.51811	0.65152	3	0	18940000	27597000	12961000
Q9UQR1;F5H173	Zinc finger protein 148	ZNF148	3	4	3	4	6.5	6.5	88.975	0	0.80074	0.64691	3	0.46382	0.58717	4	41310000	18629000	62752000	46988000
Q5VWU8;Q5VWV2;Q8TEW0-9;Q8TEW0-10;Q8TEW0-8;Q8TEW0-5;Q8TEW0-3;Q8TEW0-7;Q8TEW0-6;Q8TEW0-4;F5H5T0;Q8TEW0-2;Q8TEW0;F5GZI3	Partitioning defective 3 homolog	PARD3	2	4	2	4	4.3	4.3	110	0	1.5198	1.1259	2	0.12358	0.1594	3	11905000	18523000	48447000	6088400
Q5ST81;Q5JP53;F8VYX6;F8VW92;P07437;P68371;E7EWR1;F8VUJ7;Q9BVA1;Q13885;B4DFH6;E7ENH1;E7EX69;F5H8C9;B4DJ43;P04350;F5H894;E9PBJ4;A8K854;Q13509;F5H0I4;A6NKZ8;B3KS31;C9JAA5;Q5SQY0;B4DP54;Q3ZCM7;A6NNZ2;Q9BUF5;G3V2A3;CON__ENSEMBL:ENSBTAP00000025008;Q9H4B7	Tubulin beta chain;Tubulin beta-4B chain;Tubulin beta-2B chain;Tubulin beta-2A chain;Tubulin beta-4A chain;Tubulin beta-3 chain	TUBB;TUBB4B;TUBB2B;TUBB2A;TUBB4A;TUBB3	1	6	1	6	19.6	19.6	41.742	0			1	0.33273	0.43585	7	20236000	18502000	153440000	48984000
F5GYC2;C9JYW0;B7Z3S7;Q96T17;Q96T17-2	MAP7 domain-containing protein 2	MAP7D2	1	1	1	1	2.1	2.1	67.863	0.0015649			1			1	8266800	18363000	19073000	16184000
O95625	Zinc finger and BTB domain-containing protein 11	ZBTB11	1	2	1	2	2	2	119.38	0			1			1	8736000	18031000	12143000	18254000
H0Y5D5;Q9BTG3;Q5SYW2;F5H2X7;B7ZAS8;Q9ULV3-3;Q9ULV3-4;Q9ULV3-2;Q9ULV3	Cip1-interacting zinc finger protein	CIZ1	2	0	2	0	3.5	3.5	91.124	0			1			0	16116000	17411000	0	0
B4DYZ9;O15164-2;O15164;E7ES63;C9JPT4	Transcription intermediary factor 1-alpha	TRIM24	3	3	3	3	4.3	4.3	107.7	0	0.84741	0.65829	2	0.6079	0.78618	4	18257000	17034000	40297000	29618000
Q15058	Kinesin-like protein KIF14	KIF14	2	6	2	6	4.3	4.3	186.49	0	1.2062	0.91488	2	0.22762	0.25841	5	21776000	16930000	85115000	17321000
F5H6M9;O95696;O95696-2;H0Y7B4;F6XDC4;C9IYC8;E9PSF3;E9PI60;B7ZLN5;Q17RB6;P55201-4;Q9ULD4;P55201-3;P55201;P55201-2	Bromodomain-containing protein 1	BRD1	2	2	2	2	3.4	3.4	84.26	0	0.75111	0.59404	2	0.73222	0.94817	2	23850000	16852000	19448000	12024000
B1ALW1;P10599	Thioredoxin	TXN	1	2	1	2	25.9	25.9	9.4519	0			1			1	41540000	16775000	27912000	13887000
Q6NSI4	Uncharacterized protein CXorf57	CXorf57	2	1	2	1	2.7	2.7	97.553	0			1			1	4567700	16659000	5249500	2315300
P58107;E9PPU0	Epiplakin	EPPK1	4	4	2	2	9.6	6.1	555.61	0	1.21	0.94825	2			0	10676000	16574000	30104000	0
F8W181;Q02878;F8VZA3;F8VWR1;F8VZ45	60S ribosomal protein L6	RPL6	2	2	2	2	10.2	10.2	25.892	0			1	1.1034	1.4232	2	11051000	16569000	21862000	24310000
Q96J02-2;Q96J02;F5H217;H0YBA4;Q9H0M0-6;Q9H0M0-3;Q9H0M0	E3 ubiquitin-protein ligase Itchy homolog	ITCH	3	3	3	3	6.4	6.4	98.675	0	2.2199	1.6689	2	0.36835	0.48486	3	10407000	16279000	36685000	15200000
Q9NQW6-2;Q9NQW6;C9JJT6	Actin-binding protein anillin	ANLN	1	2	1	2	1.7	1.7	120.01	0			1	0.6606	0.84202	2	8364700	16208000	33229000	22868000
Q9BY89;Q9BY89-2	Uncharacterized protein KIAA1671	KIAA1671	2	22	2	22	16.4	16.4	196.71	0	1.1982	0.944	2	0.13094	0.16709	14	10199000	16171000	597050000	59651000
P14174	Macrophage migration inhibitory factor	MIF	1	1	1	1	7.8	7.8	12.476	0.0014347			1			1	15334000	16080000	17254000	13453000
P11216;H0Y4Z6	Glycogen phosphorylase, brain form	PYGB	4	7	2	3	10.3	5	96.695	0	0.83703	0.65743	2	0.56886	0.71995	3	17950000	15937000	41900000	34182000
B9ZVN9;O95602	DNA-directed RNA polymerase;DNA-directed RNA polymerase I subunit RPA1	POLR1A	3	0	2	0	2	1.4	187.81	0			1			0	6702200	15864000	0	0
E9PEI0;Q69YH5	Cell division cycle-associated protein 2	CDCA2	1	0	1	0	1.2	1.2	111.01	0.0015152			1			0	9852000	15745000	0	0
Q8WYP5;Q8WYP5-2	Protein ELYS	AHCTF1	2	0	2	0	1.2	1.2	252.5	0			1			0	2808600	15548000	0	0
Q9ULV4;A7MAP0;B4E3S0;H0YHL7;F8W1H8;F8VUX3;F8VSA4;F8VRE9;F8VTT6;F8VVB7	Coronin-1C;Coronin	CORO1C	2	7	2	7	16.9	16.9	53.248	0	1.2563	0.9659	2	0.54463	0.69325	2	10569000	15008000	124270000	18018000
A1X283;G3V144	SH3 and PX domain-containing protein 2B	SH3PXD2B	1	1	1	1	2.1	2.1	101.58	0			1			1	11499000	14875000	13068000	10011000
H0YM23;G5E964;E7EUV3;O75179-2;O75179;H0YLQ3;B5MEE3;C9JRC1;E7EWI7;O75179-5;O75179-3;O75179-4	Ankyrin repeat domain-containing protein 17	ANKRD17	1	2	1	2	1	1	263.25	0			1	0.54787	0.70574	2	11841000	14863000	22374000	11905000
P22670	MHC class II regulatory factor RFX1	RFX1	1	4	1	4	5.4	5.4	104.76	0			1	0.43112	0.55993	4	11834000	14630000	68105000	30039000
F5H7R0;E7ERS3;Q86VM9-2;Q86VM9	Zinc finger CCCH domain-containing protein 18	ZC3H18	1	1	1	1	6.3	6.3	39.064	0			1			1	15201000	14583000	23065000	18028000
P46100-2;P46100-5;P46100-3;P46100-4;P46100	Transcriptional regulator ATRX	ATRX	2	0	2	0	0.9	0.9	259.84	0.0015848	0.90832	0.68741	2			0	21906000	14567000	0	0
E9PII3;E9PK52;E9PHY5;B4DHI8;Q68DV2;E9PPD9;O43491;H0Y5B0	Band 4.1-like protein 2	EPB41L2	3	6	2	3	9.2	5.1	79.256	0			1	0.2675	0.33943	3	7341800	14504000	81949000	24066000
D6RB01;Q9Y6X4;D6RC41;D6R953	Soluble lamin-associated protein of 75 kDa	FAM169A	2	1	2	1	3.1	3.1	68.054	0	0.7698	0.5865	2			1	15873000	14446000	10244000	3660100
Q86UV5-4;Q86UV5-7;Q86UV5-3;Q86UV5-2;Q86UV5;B7ZKS7	Ubiquitin carboxyl-terminal hydrolase 48	USP48	2	3	2	3	11.2	11.2	45.48	0	0.96622	0.73974	2	0.55711	0.70333	2	9691000	14247000	35239000	13974000
B4DSN4;E7ET57;E7EML5;A8MRS1;Q8NHM5-2;Q8NHM5-3;Q8NHM5	Lysine-specific demethylase 2B	KDM2B	1	2	1	2	4	4	88.327	0			1	0.45692	0.57686	2	11893000	13982000	23091000	9224600
Q29RF7;H0Y9L6	Sister chromatid cohesion protein PDS5 homolog A	PDS5A	1	2	1	2	2.2	2.2	150.83	0			1			1	14690000	13890000	27484000	10823000
F6W0U7;O75717;C9JW18;C9JYB3;F8W7P7	WD repeat and HMG-box DNA-binding protein 1	WDHD1	2	2	2	2	3.1	3.1	112.7	0			1	0.32077	0.38234	2	15795000	13756000	25401000	10750000
Q9P2M7;Q9P2M7-2;H0Y4A8	Cingulin	CGN	1	9	1	9	8.6	8.6	136.38	0			1	0.14005	0.18353	6	7885100	13733000	228690000	87110000
P62851	40S ribosomal protein S25	RPS25	1	2	1	2	15.2	15.2	13.742	0			1			1	14163000	13476000	10003000	13136000
Q13111;C9JLF8;Q13111-2;Q13111-3	Chromatin assembly factor 1 subunit A	CHAF1A	3	7	3	7	8.5	8.5	106.92	0	0.80351	0.60938	2	0.81096	1.0226	5	13145000	13467000	102180000	76952000
A6NNH7;Q01968-2;Q01968	Inositol polyphosphate 5-phosphatase OCRL-1	OCRL	1	1	1	1	2.3	2.3	104.18	0			1			1	11026000	13443000	3759500	1886600
Q6PIR0;H0Y8J2;Q03188	Centromere protein C	CENPC1;CENPC	1	3	1	3	5.9	5.9	61.543	0			1	1.0493	1.3331	2	13112000	13342000	18893000	18677000
Q6NZY4;F5H6J5;F5GX80;Q6NZY4-2	Zinc finger CCHC domain-containing protein 8	ZCCHC8	1	3	1	3	6.1	6.1	78.576	0			1	0.56699	0.72406	2	9831500	12674000	28903000	15149000
F8W9C2;Q05086-2;Q05086-3;Q05086	Ubiquitin-protein ligase E3A	UBE3A	1	2	1	2	2.5	2.5	100.21	0			1	1.0123	1.2984	2	9160400	12597000	25651000	29845000
Q658Y4;E7ER68	Protein FAM91A1	FAM91A1	2	1	2	1	2.4	2.4	93.908	0			1			0	8138000	12590000	0	0
E7ERW8;B9ZVX0;E9PHQ0;E7ET75;E9PEZ3;O60610-2;E9PEZ2;O60610	Protein diaphanous homolog 1	DIAPH1	1	0	1	0	1.1	1.1	135.35	0.0014815			1			0	46288000	11994000	0	0
F5H769;F5H2F9;P52701-2;B4DF41;P52701	DNA mismatch repair protein Msh6	MSH6	2	2	2	2	3.6	3.6	120.96	0	1.3205	1.0361	2			1	13343000	11944000	9491000	4052200
Q7L014;H0Y9U3	Probable ATP-dependent RNA helicase DDX46	DDX46	1	5	1	5	5.3	5.3	117.36	0			1	0.35403	0.44459	5	7871500	11817000	63025000	54714000
Q8TCG1;Q8TCG1-2;F8WAX6	Protein CIP2A	KIAA1524	1	3	1	3	4.3	4.3	102.18	0			1	0.57703	0.71841	3	11453000	11768000	40445000	28252000
O60216;E5RG18;E5RI01;E5RFZ5;B3KUT8;Q9H4I0	Double-strand-break repair protein rad21 homolog;Double-strand-break repair protein rad21-like protein 1	RAD21;RAD21L1	1	1	1	1	3.3	3.3	71.689	0			1			1	7765300	11657000	10310000	6493700
B7Z8Y7;O94762;O94762-2;O94762-3	ATP-dependent DNA helicase Q5	RECQL5	1	2	1	2	3	3	111.46	0			1			1	7753600	11452000	16498000	15151000
B4DK80;Q13472-2;Q13472	DNA topoisomerase 3-alpha	TOP3A	1	1	1	1	1.3	1.3	101.21	0.0014925			1			1	7371800	11358000	7417700	4592300
Q5JTZ9	Alanine--tRNA ligase, mitochondrial	AARS2	1	3	1	3	4	4	107.34	0			1	0.83225	1.0482	3	8592200	11243000	40081000	28624000
Q9Y5B0-2;Q9Y5B0-3;Q9Y5B0-4;Q9Y5B0	RNA polymerase II subunit A C-terminal domain phosphatase	CTDP1	2	0	2	0	2.5	2.5	81.462	0			1			0	4108900	11003000	0	0
H0Y8H4;P46934-4;Q96PU5-3;Q96PU5-2;Q96PU5-6;Q96PU5-5;Q96PU5-7;Q96PU5;Q96PU5-8	E3 ubiquitin-protein ligase NEDD4-like	NEDD4;NEDD4L	1	1	1	1	28.6	28.6	4.3338	0.0015504			1			1	13543000	10981000	22002000	8491300
E0AD28;Q9UPY3	Endoribonuclease Dicer	DICER1	1	1	1	1	1.3	1.3	208.45	0			1			0	75338000	10854000	4353000	0
Q9UNY4;Q9UNY4-2	Transcription termination factor 2	TTF2	1	2	1	2	2.2	2.2	129.59	0			1	0.49489	0.63577	2	11894000	10799000	25802000	11690000
H0YFC7;F5GX68;P26358-3;P26358;P26358-2	Cytosine-specific methyltransferase;DNA (cytosine-5)-methyltransferase 1	DNMT1	1	4	1	4	2.8	2.8	167.93	0			1	0.67333	0.86733	4	6573700	10581000	66041000	45454000
P49917	DNA ligase 4	LIG4	2	1	2	1	2.6	2.6	103.97	0			1			0	6770800	10282000	0	0
E9PCA6;Q9P2E7	Protocadherin-10	PCDH10	1	0	1	0	1.2	1.2	112.98	0.0014993			0			0	0	10162000	0	0
B1AKC7;Q9UJF2;F8W755	Ras GTPase-activating protein nGAP	RASAL2	1	0	1	0	1.3	1.3	142.87	0.0015314			1			0	11541000	10055000	0	0
F8W6U1;Q92614-3;Q92614-4;Q92614;Q92614-2;E9PPV5;H0YEV9;E9PQN8;F8W6Y3;Q92614-5	Unconventional myosin-XVIIIa	MYO18A	2	5	2	5	3.8	3.8	226.71	0	0.86726	0.67716	2	0.17943	0.21961	2	14840000	9970700	64263000	3661100
Q6ZNB6;Q6ZNB6-2	NF-X1-type zinc finger protein NFXL1	NFXL1	1	1	1	1	2.9	2.9	101.34	0			1			0	3762600	9794200	0	0
P52272-2;P52272;Q59ES8	Heterogeneous nuclear ribonucleoprotein M	HNRNPM	1	2	1	2	3.8	3.8	73.62	0			1	0.52229	0.62059	2	2750800	9538000	13906000	7541000
H0Y612;Q9UPN9-2;Q9UPN9	E3 ubiquitin-protein ligase TRIM33	TRIM33	1	2	1	2	2.7	2.7	98.891	0			1	0.46318	0.57136	2	4900800	9440300	15012000	6321400
P81605;A5JHP3	Dermcidin;Survival-promoting peptide;DCD-1	DCD	1	3	1	3	35.5	35.5	11.284	0			1			1	230810000	9303800	442420000	6311400
Q92616	Translational activator GCN1	GCN1L1	1	2	1	2	1.7	1.7	292.75	0			1			1	12602000	9181800	12087000	1773200
F8VV04		SART3	11	16	1	1	26.8	1.4	89.04	0.0015175			1			1	18116000	9011500	20340000	5285400
P25398	40S ribosomal protein S12	RPS12	1	0	1	0	11.4	11.4	14.515	0.0056738			1			0	3998100	8965400	0	0
E7EP81;B3KSY4;P57737-2;P57737	Coronin;Coronin-7	CORO7;hCG_1787779	1	2	1	2	7.1	7.1	40.008	0			1	0.23959	0.29817	2	8266900	8745100	21850000	4844900
B0QYZ7;B4DR76;B1AKL4;Q9NRA8-2;B1AKL3;Q9NRA8	Eukaryotic translation initiation factor 4E transporter	EIF4ENIF1	1	1	1	1	5.9	5.9	26.034	0.0015432			1			1	7878500	8608800	7986800	6466800
O95487-2;O95487;B7ZKM8	Protein transport protein Sec24B	SEC24B	1	2	1	2	1.8	1.8	133.63	0			1	0.66031	0.77661	2	5040300	8591900	11297000	7094700
Q702N8-2;Q702N8;A4UGR9-2;A4UGR9-3;A4UGR9	Xin actin-binding repeat-containing protein 1;Xin actin-binding repeat-containing protein 2	XIRP1;XIRP2	1	1	1	1	1.3	1.3	122.13	0.0015748			1			0	2915600	8583300	0	0
Q8N3C0;E7EW23	Activating signal cointegrator 1 complex subunit 3	ASCC3	2	1	2	1	1.1	1.1	251.46	0			1			1	7864700	8316600	8168300	2906700
H0YB50;Q9UKY1	Zinc fingers and homeoboxes protein 1	ZHX1	3	2	3	2	9.7	9.7	62.988	0			1	0.51316	0.65574	2	7586500	8311300	29430000	20410000
Q8NC51-4;Q8NC51-3;Q8NC51-2;Q8NC51	Plasminogen activator inhibitor 1 RNA-binding protein	SERBP1	1	0	1	0	4.1	4.1	42.426	0			1			0	5013300	8170000	0	0
Q92896;B7Z8Y4;Q92896-2	Golgi apparatus protein 1	GLG1	1	0	1	0	0.8	0.8	134.55	0.0042857			1			0	3223700	8073600	0	0
Q5T3Q7;Q9H583	HEAT repeat-containing protein 1;HEAT repeat-containing protein 1, N-terminally processed	HEATR1	1	3	1	3	1.7	1.7	233.27	0			1	0.64045	0.84114	3	6411700	7917000	38276000	23384000
Q6IPX4;P62249	40S ribosomal protein S16	RPS16	1	1	1	1	6.6	6.6	17.107	0.001462			1			1	2760500	7807600	5707400	5793500
Q6P9B9	Integrator complex subunit 5	INTS5	1	2	1	2	2.9	2.9	107.99	0			1	0.48754	0.6011	2	5154500	7573300	14966000	6361300
O14646-2;O14646;O14647-2;O14647;H0YJG4;Q9HCK8-2;Q9HCK8;Q8TD26;Q3L8U1-2;Q3L8U1-3;Q3L8U1;Q9P2D1	Chromodomain-helicase-DNA-binding protein 1;Chromodomain-helicase-DNA-binding protein 2;Chromodomain-helicase-DNA-binding protein 8;Chromodomain-helicase-DNA-binding protein 6;Chromodomain-helicase-DNA-binding protein 9;Chromodomain-helicase-DNA-binding protein 7	CHD1;CHD2;CHD8;CHD6;CHD9;CHD7	1	1	1	1	1.3	1.3	196.59	0			1			0	7702600	7348500	0	0
P33947-2;P33947	ER lumen protein-retaining receptor 2	KDELR2	1	1	1	1	9.1	9.1	21.241	0.0015723			1			1	7838400	7277100	10885000	5907000
F5H7W6;F5H647;Q15572-2;Q15572-6;Q15572	TATA box-binding protein-associated factor RNA polymerase I subunit C	TAF1C	1	1	1	1	4.3	4.3	38.376	0.0015361			1			1	10313000	7161300	8570100	5416600
Q9UKV8-2;Q9UKV8;Q5TA58;Q9H9G7-2;Q9UL18;Q9H9G7;Q9HCK5	Protein argonaute-2;Protein argonaute;Protein argonaute-3;Protein argonaute-1;Protein argonaute-4	AGO2;AGO1;AGO3;AGO4	2	1	2	1	3.4	3.4	93.619	0			1			1	12656000	7006000	8184600	7145800
F5H0U7;E9PD53;Q9NTJ3-2;Q9NTJ3	Structural maintece of chromosomes protein;Structural maintece of chromosomes protein 4	SMC4	1	2	1	2	2.2	2.2	100.95	0			1	0.5111	0.64718	2	7395300	6922500	23598000	11376000
G3V0H6;Q659A1	Little elongation complex subunit 2	ICE2	1	1	1	1	1.4	1.4	94.549	0.0015267			1			1	4200100	6600100	4513400	3811300
C9JW97;E7EUA5;F5GWS0;F8WA11;Q7Z460-2;B7ZLX3;Q7Z460-3;Q7Z460;F5H2E2;F5GWM7;H0Y5T1;C9J151	CLIP-associating protein 1	CLASP1	3	3	1	2	3.3	2	161.5	0			1			1	5920800	6535300	8654500	2916300
H0YAB3;D6RHZ5;D6REX3;O94979-7;O94979-6;O94979-3;B7ZL00;O94979-4;O94979-2;O94979;O94979-8;H0Y9K1;H0Y8V7;O94979-5	Protein transport protein Sec31A	SEC31A	1	2	1	2	4.7	4.7	48.871	0			1			1	2604300	6409500	34396000	3284400
C9JHZ3;Q14684-2;Q14684	Ribosomal RNA processing protein 1 homolog B	RRP1B	1	1	1	1	1.8	1.8	82.175	0.0084388			1			0	1556900	6331600	0	0
Q9Y5B6;Q9Y5B6-2;Q9Y5B6-4;Q9Y5B6-3	PAX3- and PAX7-binding protein 1	PAXBP1	1	8	1	8	12.6	12.6	104.8	0			1	0.41934	0.535	4	5277400	6101100	65784000	35720000
B4E3E8;O00571;B4E132;B4DLU5;B4DXX7;O15523	ATP-dependent RNA helicase DDX3X;ATP-dependent RNA helicase DDX3Y	DDX3X;DDX3Y	2	0	2	0	3.4	3.4	71.354	0	1.7479	1.4644	2			0	3236000	5947700	0	0
Q13085-3;Q13085-2;Q13085;Q13085-4;F8W6G0	Acetyl-CoA carboxylase 1;Biotin carboxylase	ACACA	2	3	2	3	1.7	1.7	257.24	0			1	0.27835	0.3563	2	12751000	5874300	66482000	14421000
Q8N556;E9PDT7	Actin filament-associated protein 1	AFAP1	1	1	1	1	2.5	2.5	80.724	0			1			1	2778200	5741000	5384400	2474200
F5H1U9;B7ZMI4;O75970-3;O75970-2;O75970;E7EPZ1;B7ZB24;H0YGQ3;F5H8D6;F8WDQ8;B3KQC9	Multiple PDZ domain protein	MPDZ	1	8	1	8	4.6	4.6	223.12	0			1	0.10551	0.13369	3	2814600	5624400	135140000	48346000
Q00653-3;Q00653-4;Q00653	Nuclear factor NF-kappa-B p100 subunit;Nuclear factor NF-kappa-B p52 subunit	NFKB2	1	1	1	1	2.8	2.8	47.021	0.0014881			1			1	5650000	5506200	13280000	15416000
C9JX92;P55196-2;P55196-3;P55196-1;C9IYT9;Q5TIG5;A8MQ02;P55196-6;P55196;P55196-5;H0Y7R8	Afadin	MLLT4	1	6	1	6	4.8	4.8	197.64	0			1	0.22174	0.28072	2	1702200	5461600	52159000	6793900
Q12768;E7EQI7;H0YAY2	WASH complex subunit strumpellin	KIAA0196	1	2	1	2	2.8	2.8	134.28	0			1			1	5982100	5338100	14429000	4164500
O60502-2;E9PGF9;O60502;B4DYV7;O60502-3	Bifunctional protein NCOAT;Protein O-GlcNAcase;Histone acetyltransferase	MGEA5	1	2	1	2	3.4	3.4	95.33	0			1	0.40354	0.5163	2	5496800	5148400	24151000	9060900
Q9UQE7	Structural maintece of chromosomes protein 3	SMC3	2	3	2	3	3.1	3.1	141.54	0			0	0.33772	0.42578	2	4295400	5129700	51534000	9350400
B4DT16;F5H2Y4;E9PEP4;Q9H165-2;Q9H165-4;Q9H165-6;Q9H165	B-cell lymphoma/leukemia 11A	BCL11A	1	1	1	1	2.3	2.3	47.887	0.0014641			1			0	4795000	4581300	0	0
Q02413	Desmoglein-1	DSG1	4	0	4	0	5.1	5.1	113.75	0			1			0	86589000	4543900	0	0
Q6P5Z2	Serine/threonine-protein kinase N3	PKN3	1	3	1	3	6.2	6.2	99.419	0			1			1	3072600	4377900	7605600	8583800
Q15386	Ubiquitin-protein ligase E3C	UBE3C	1	3	1	3	3.9	3.9	123.92	0			1	0.58297	0.73288	2	3630400	4156900	28080000	10229000
Q93100-4;Q93100-2;Q93100-3;Q93100	Phosphorylase b kinase regulatory subunit beta	PHKB	1	2	1	2	1.8	1.8	123.82	0			1	0.48086	0.58531	2	5047300	4095600	12788000	7478900
F2Z2B9;Q9BSJ2;F5H4L0;B3KTU7;F5H4E0	Gamma-tubulin complex component 2	TUBGCP2	1	1	1	1	2.9	2.9	82.603	0.0015873			1			1	3000600	3908400	3380900	873620
P16383-2;P16383	GC-rich sequence DNA-binding factor 2	GCFC2	1	2	1	2	4.8	4.8	84.846	0			1	0.90291	1.1	2	2114100	3085900	15855000	6974400
O60566;O60566-3;C9JLW5;O60566-2;H0YKQ7	Mitotic checkpoint serine/threonine-protein kinase BUB1 beta	BUB1B	2	5	2	5	5.4	5.4	119.54	0			1	0.73134	0.92422	3	4915400	2692100	51127000	38950000
F5H860;Q96PE3-2;Q96PE3-4;Q96PE3-3;Q96PE3;B8ZZB2	Type I inositol 3,4-bisphosphate 4-phosphatase	INPP4A	1	1	1	1	3.1	3.1	105.71	0			1			1	7550300	2373800	7390900	2449700
A1L390;A1L390-3;G3V3I3;G3V278;G3V311;A1L390-2	Pleckstrin homology domain-containing family G member 3	PLEKHG3	0	4	0	4	5.3	5.3	134.41	0			0			0	0	0	37688000	0
A6H8Z3;Q15042;C9J837	Rab3 GTPase-activating protein catalytic subunit	RAB3GAP1	0	2	0	2	2.2	2.2	105.29	0			0	0.49251	0.63317	2	0	0	33656000	16675000
A8K8U5;P33981;D6RF82;D6REX1;D6RIC6	Dual specificity protein kinase TTK	TTK	2	0	2	0	1.9	1.9	96.943	0			0			0	0	0	0	0
A8MSQ1;O94880-2;O94880	PHD finger protein 14	PHF14	0	3	0	3	3.1	3.1	106.99	0			0	0.85599	1.0721	2	0	0	14917000	11997000
E7EP14;Q15398-1;A8MTM6;Q15398;G3V4E5	Disks large-associated protein 5	DLGAP5	0	3	0	3	4	4	88.983	0			0	0.78889	1.0044	3	0	0	27590000	32447000
A8MUA9;A8MU27;P61956-2;Q6EEV6;P61956;P55854;B4DUW4	Small ubiquitin-related modifier 2;Small ubiquitin-related modifier 4;Small ubiquitin-related modifier 3	SUMO3;SUMO2;SUMO4	0	1	0	1	8.9	8.9	15.317	0.0015337			0			1	0	0	30774000	10514000
F8VX53;B0UX83;G3V1Z5;E7EMZ4;F8VXY4;P46379-2;P46379;P46379-3;F6TC96;F6UR09;F6U1F2;F6XTU0;F6RG75;F6WML8;F6VEM6;F6X9W3;F6U341;F6S6P2;F6TH84	Large proline-rich protein BAG6	BAG6	0	2	0	2	2.6	2.6	113.46	0			0			0	0	0	10028000	0
B1AN99;F8W7P3;P35030-3;P35030-2;P35030-4;P35030	Trypsin-3	PRSS3	1	1	1	1	7.3	7.3	19.401	0			0			0	87662000	0	121650000	0
Q5T6W1;Q5T6W2;Q5T6W5;B4DFF1;P61978-3;P61978;P61978-2	Heterogeneous nuclear ribonucleoprotein K	HNRNPK	0	1	0	1	3.9	3.9	33.976	0.0014706			0			1	0	0	8451200	2851000
C9JJV6;C9JZL8;C9J5M0;C9JC07;B4DG42;Q96S97	Myeloid-associated differentiation marker	MYADM	0	1	0	1	6.8	6.8	15.935	0.0015291			0			1	0	0	14220000	2670200
B4DKR6;O15234	Protein CASC3	CASC3	1	0	1	0	1.7	1.7	70.077	0.0084507			0			0	0	0	0	0
Q86YS7;Q86YS7-2;B4DRN7;F5H2A1;F5H5R1	C2 domain-containing protein 5	C2CD5	0	2	0	2	2	2	110.45	0			0			1	0	0	4102300	1460300
B4DS57;F5H3J2;P49321;P49321-3;H0YDS9;E9PRH9;H0YF33;E9PPR5;Q5T624;P49321-2	Nuclear autoantigenic sperm protein	NASP	1	2	1	2	3.1	3.1	74.804	0			0			1	0	0	63334000	3796400
C9J7E5;B5MD86;C9IZM0;Q9Y5L0-3;Q9Y5L0;Q9Y5L0-1;E9PFH4	Transportin-3	TNPO3	0	2	0	2	2.7	2.7	108.05	0			0			1	0	0	21489000	1218900
Q5T8U5;Q5T8U7;F5H7X6;B7Z7A8;B7Z6A4;O15260-2;O15260	Surfeit locus protein 4	SURF4	0	1	0	1	7	7	21.127	0.0015083			0			1	0	0	5668900	2179700
B7Z7V8;Q6P2E9-2;Q6P2E9	Enhancer of mRNA-decapping protein 4	EDC4	0	1	0	1	2	2	69.362	0.0070822			0			1	0	0	15908000	6226700
H0YF68;B7ZLV6;Q9H2K8;Q7L7X3	Serine/threonine-protein kinase TAO1;Serine/threonine-protein kinase TAO3	TAOK3;TAOK1	0	1	0	1	7	7	20.937	0.0014948			0			1	0	0	13435000	8351300
Q96CN4;B9A6I9	EVI5-like protein	EVI5L	1	0	1	0	1.3	1.3	91.375	0.0042674			0			0	0	0	0	0	53
C9JD39;C9J1W7;O95104-2;C9JLZ0;O95104;Q9UPN6;B7Z888	Splicing factor, arginine/serine-rich 15;Protein SCAF8	SCAF4;SCAF8	0	2	0	2	2	2	123.64	0			0	0.57258	0.72678	2	0	0	14844000	8693400
C9JBI6;F5H330;Q14966-2;Q14966-4;Q14966-3;Q14966	Zinc finger protein 638	ZNF638	1	1	1	1	2.3	2.3	104.05	0			0			1	0	0	19971000	12914000
C9JJ04;E7EVV8;Q0VG06-2;Q0VG06-3;Q0VG06	Fanconi anemia-associated protein of 100 kDa	C17orf70;FAAP100	0	1	0	1	7.9	7.9	27.475	0.0014837			0			0	0	0	12838000	0
C9JMU5;Q59F66;Q92841-1;Q92841-3;Q92841-2;Q92841	Probable ATP-dependent RNA helicase DDX17	DDX17	0	2	0	2	3.1	3.1	72.575	0			0			0	0	0	25379000	0
H0YHQ9;C9JVU9;Q9P227-2;Q9P227	Rho GTPase-activating protein 23	ARHGAP23	0	1	0	1	8.8	8.8	15.451	0.0014472			0			0	0	0	6573400	0
C9JYN1;E9PER1;Q14689-3;Q14689-2;Q14689-4;E7EMA5;Q14689;Q9P265	Disco-interacting protein 2 homolog A;Disco-interacting protein 2 homolog B	DIP2A;DIP2B	0	2	0	2	2	2	85.857	0			0			0	0	0	0	0
E7ER94;Q9BZL6;A8MYR5;F8WBA3;Q15139	Serine/threonine-protein kinase D2	PRKD2	0	3	0	3	3.8	3.8	97.77	0			0	0.43753	0.55562	3	0	0	31667000	13488000
E7ESC6;E9PEN8;Q9UIA9;H0YGS9;Q9H2T7	Exportin-7	XPO7	0	5	0	5	4.9	4.9	124.07	0			0	0.31656	0.4015	5	0	0	51311000	17731000
E7ESK9;Q9Y2G0-2;Q9Y2G0-3;Q9Y2G0	Protein EFR3 homolog B	EFR3B	1	0	1	0	2.3	2.3	88.573	0.001548			0			0	0	0	0	0
E7ETA0;H0Y449;P16989-2;P67809;P16989-3;Q9Y2T7;P16989	Y-box-binding protein 3;Nuclease-sensitive element-binding protein 1;Y-box-binding protein 2	YBX1;YBX3;YBX2	0	1	0	1	5.4	5.4	34.028	0.0015015			0			0	0	0	0	9215500
G5E9I3;F5H7K1;E7EWW0;Q7Z3J2;F6S1J4	UPF0505 protein C16orf62	C16orf62	0	2	0	2	4.1	4.1	98.889	0			0			1	0	0	15563000	3499800
F8WE91;Q9Y6K1-2;E9PEB8;Q9Y6K1	DNA (cytosine-5)-methyltransferase 3A	DNMT3A	0	2	0	2	2.4	2.4	86.721	0.0015823			0	0.65518	0.8324	2	0	0	21073000	12290000
E9PED6;Q5T5U3;Q5JSD8;H0Y468;F8W7V1;E7ESW5;F8W9U9;Q5T5U3-3	Rho GTPase-activating protein 21	ARHGAP21	0	2	0	2	1.4	1.4	156.2	0			0			1	0	0	31241000	1259300
E9PFP2;O43719;Q5H919;Q5H918	HIV Tat-specific factor 1	HTATSF1	0	3	0	3	4.3	4.3	82.021	0			0	0.32866	0.43176	2	0	0	38524000	7789400
G8JLD7;E9PFQ4;Q86SQ0-2;Q86SQ0-3;Q86SQ0;E7EVJ9;G5E9V3;E9PGF6;E9PDY7;Q86UU1-3;Q86UU1-2;Q86UU1	Pleckstrin homology-like domain family B member 2	PHLDB2	0	3	0	3	3.8	3.8	96.706	0			0	0.4286	0.54436	2	0	0	44226000	10554000
E9PL22;F5H4Z5;Q9Y4L1;E9PJ21;F5GXI3;F5GWH9;F5H4X7;B7Z909;Q9BST8;E9PSI5	Hypoxia up-regulated protein 1	HYOU1	0	3	0	3	3.2	3.2	104.78	0			0	0.059201	0.076313	3	0	0	63749000	6299900
E9PLE0;P42695	Condensin-2 complex subunit D3	NCAPD3	0	1	0	1	4.2	4.2	31.185	0.0015552			0			1	0	0	19944000	12596000
F5GWP8;A8MT21;B3KRA2;C9JTX4;C9J826;C9JK18;C9JKY1;CON__P35900;CON__Q9D312;P35900;C9JTG5;CON__Q8N1A0;Q8N1A0-2;Q8N1A0		KRT17	7	9	0	0	14.6	0	66.35	0			0			0	10362000	0	9507100	0
F5H0M2;H0Y4Q9;F5H2D6;F5H5K2;F8W9R9;F5H0K1;O75448-2;O75448	Mediator of RNA polymerase II transcription subunit 24	MED24	0	1	0	1	9.5	9.5	15.976	0.0014409			0			1	0	0	3321400	1849400
F5H6K0;O43143	Putative pre-mRNA-splicing factor ATP-dependent RNA helicase DHX15	DHX15	0	3	0	3	4	4	89.502	0			0	1.7072	2.2097	4	0	0	31901000	45392000
F6RY50;Q96FS4	Signal-induced proliferation-associated protein 1	SIPA1	0	3	0	3	4.7	4.7	101.82	0			0			1	0	0	30572000	495270
F8W028;F8VXG7;Q99590-2;Q99590	Protein SCAF11	SCAF11	0	2	0	2	1.8	1.8	106.01	0			0	1.5421	1.9644	2	0	0	17263000	29261000
F8W8M3;O60237;O60237-2;Q2TAI8;O60237-4;Q6GQY8;O60237-3	Protein phosphatase 1 regulatory subunit 12B	PPP1R12B	1	9	0	7	9.7	7.9	110.38	0			0	0.12769	0.16162	3	0	0	249340000	37454000
F8WDV8;Q15361	Transcription termination factor 1	TTF1	1	2	1	2	4	4	100.82	0			0			1	0	0	33995000	22727000
H0YBS1;Q75QN2-2;Q75QN2	Integrator complex subunit 8	INTS8	0	1	0	1	1.9	1.9	91.113	0.0014771			0			0	0	0	11196000	0
H0YCK3;P55265-3;P55265-2	Double-stranded RNA-specific adenosine deaminase	ADAR	30	34	0	1	34.6	1.9	132.65	0			0			1	0	0	9051200	5104500
Q4LE60;O14787-2;E7EM99;F5H8J7;O14787	Transportin-2	TNPO2 variant protein;TNPO2	2	3	0	1	2.9	1	117.68	0.0084626			0			1	0	0	9417100	1997900
O60292	Signal-induced proliferation-associated 1-like protein 3	SIPA1L3	1	5	0	4	3.9	3.3	194.61	0			0			0	0	0	66893000	0
O60343-2;O60343-3;O60343;O60343-4;O60343-5	TBC1 domain family member 4	TBC1D4	0	2	0	2	2.1	2.1	139.55	0			0			1	0	0	27845000	4236700
O75155-2;O75155;F8WBB8	Cullin-associated NEDD8-dissociated protein 2	CAND2	1	2	0	1	2	1.2	122.66	0.0015456			0			0	0	0	0	0
O75175-3;O75175-2;O75175	CCR4-NOT transcription complex subunit 3	CNOT3	0	2	0	2	3.3	3.3	58.84	0			0			1	0	0	26501000	4325100
P11021;B4DEF7	78 kDa glucose-regulated protein	HSPA5	1	3	0	2	7.2	4.7	72.332	0			0	0.90237	1.1613	2	0	0	18191000	22128000
P11233	Ras-related protein Ral-A	RALA	1	0	1	0	5.3	5.3	23.567	0.0098177			0			0	0	0	0	0	143
P12236	ADP/ATP translocase 3;ADP/ATP translocase 3, N-terminally processed	SLC25A6	2	3	0	1	14.1	4.4	32.866	0.0014493			0			1	0	0	7995100	4536000
P12273	Prolactin-inducible protein	PIP	1	1	1	1	8.2	8.2	16.572	0.0015674			0			0	33075000	0	20903000	0
P14923	Junction plakoglobin	JUP	3	4	2	2	9.3	6	81.744	0			0			0	21014000	0	15657000	0
P17812;B7Z9C4;B4DR64	CTP synthase 1	CTPS1	0	2	0	2	5.1	5.1	66.69	0.0015924			0			1	0	0	8771900	1102800
Q5VZU9;P29144	Tripeptidyl-peptidase 2	TPP2	1	1	1	1	1.3	1.3	139.76	0			0			1	0	0	89723000	67519000
P56937-3;P56937-2;P56937	3-keto-steroid reductase	HSD17B7	1	1	1	1	2.9	2.9	34.475	0.0014728			0			0	0	0	0	0	286
P68133;P68032;E7EQV5;Q5T8M8;A6NL76;P63267;P62736;C9JUM1;C9JZR7;F8WB63;B8ZZJ2;C9JFL5;F6UVQ4;F6QUT6;B4DUI8	Actin, alpha skeletal muscle;Actin, alpha cardiac muscle 1;Actin, gamma-enteric smooth muscle;Actin, aortic smooth muscle	ACTA1;ACTC1;ACTG2;ACTA2;ACTB	10	10	1	1	25.5	4.2	42.051	0.0015576			0			1	0	0	77006000	8802700
Q07021	Complement component 1 Q subcomponent-binding protein, mitochondrial	C1QBP	0	1	0	1	5	5	31.362	0.0014749			0			1	0	0	7414000	1626500
Q08945	FACT complex subunit SSRP1	SSRP1	1	0	1	0	1.6	1.6	81.074	0.0014451			0			0	0	0	0	0
Q10570	Cleavage and polyadenylation specificity factor subunit 1	CPSF1	0	1	0	1	0.7	0.7	160.88	0.0014368			0			1	0	0	6194600	4826000
Q13813-2	Spectrin alpha chain, non-erythrocytic 1	SPTAN1	69	108	0	1	53.8	0.8	285.09	0.001443			0			0	0	0	22146000	0
Q14139;Q14139-2;B7Z7P0	Ubiquitin conjugation factor E4 A	UBE4A	0	4	0	4	5.5	5.5	122.56	0			0	0.45648	0.5962	2	0	0	37429000	13952000
Q14315-2;Q14315	Filamin-C	FLNC	4	13	0	5	6.2	2.3	287.28	0			0	0.43495	0.54954	2	0	0	144080000	30467000
Q14571;B7ZMI3;G5E9P1;E7EVP7;Q14571-2;Q14643-4;Q14643-3;Q14643-8;Q14643-7;Q14643-5;Q14643-6;Q14643-2;E7EPX7;Q14643	Inositol 1,4,5-trisphosphate receptor type 2	ITPR2	2	7	1	5	2.9	2	308.06	0			0	0.19986	0.25406	2	0	0	69553000	7822300
Q14574-2;Q14574	Desmocollin-3	DSC3	1	1	1	1	2.7	2.7	93.453	0.0098315			0			0	7442000	0	10150000	0
Q15843	NEDD8	NEDD8	0	1	0	1	17.3	17.3	9.0714	0.0014577			0			0	0	0	0	0
Q27J81-2;Q27J81	Inverted formin-2	INF2	0	1	0	1	1	1	134.62	0.0015038			0			1	0	0	22900000	3049400
Q4KMQ1;Q4KMQ1-2;Q4KMQ1-4;Q4KMQ1-3	Taperin	TPRN	0	5	0	5	9.6	9.6	75.555	0			0	0.13689	0.17486	2	0	0	72234000	6230600
Q5JUA8;Q9H269-2;Q9H269	Vacuolar protein sorting-associated protein 16 homolog	VPS16	1	1	1	1	4	4	59.346	0			0			0	0	0	0	0
Q6AI08	HEAT repeat-containing protein 6	HEATR6	0	1	0	1	1	1	128.78	0.0028653			0			0	0	0	5755400	0
Q7Z2Y8	Interferon-induced very large GTPase 1	GVINP1	0	1	0	1	0.4	0.4	279.04	0.0014599			0			1	0	0	160500000	131260000
Q86W92-4;Q86W92-2;Q86W92;F5H6Q7;F5H0E0;F5H495;B3KM46;H0YFE4;F5H1A9;F5GY63;E9PP16;E9PMU1;F5GZP6;F5GWB0;Q86W92-5;E9PK77;Q86W92-3;Q8ND30	Liprin-beta-1;Liprin-beta-2	PPFIBP1;PPFIBP2	0	2	0	2	2.1	2.1	110.3	0			0			1	0	0	20011000	4548500
Q8IX01-4;Q8IX01-3;Q8IX01;E7ETX7	SURP and G-patch domain-containing protein 2	SUGP2	0	2	0	2	2.3	2.3	115.18	0			0	0.72975	0.89735	2	0	0	15651000	10401000
Q8N766-4;Q8N766-3;Q8N766-2;Q8N766;Q5TG60	ER membrane protein complex subunit 1	EMC1	0	2	0	2	3.5	3.5	109.42	0			0	0.7	0.82826	2	0	0	15472000	7888800
Q8N9B5-2;Q8N9B5	Junction-mediating and -regulatory protein	JMY	0	3	0	3	4.7	4.7	110.28	0			0			1	0	0	52810000	2862600
Q8NB46	Serine/threonine-protein phosphatase 6 regulatory ankyrin repeat subunit C	ANKRD52	0	1	0	1	1.1	1.1	115.08	0.0015974			0			1	0	0	12122000	16942000
Q8NI35-3;Q8NI35;F8W8B3;E7EMF0;F8W8T2;Q8NI35-5;Q8NI35-4;Q8NI35-2	InaD-like protein	INADL	0	3	0	3	2.6	2.6	170.24	0			0	0.28587	0.36148	2	0	0	38370000	7666100
Q92738;Q92738-2	USP6 N-terminal-like protein	USP6NL	0	1	0	1	2.9	2.9	94.103	0.0014903			0			0	0	0	0	0
Q96KP1;G8JLK9	Exocyst complex component 2	EXOC2	0	2	0	2	3	3	104.07	0			0			1	0	0	17000000	7513500
Q96QU8	Exportin-6	XPO6	1	0	1	0	1	1	128.88	0.0084746			0			0	0	0	0	0
Q96QZ7-4;Q96QZ7-3;Q96QZ7-5;Q96QZ7-7;Q96QZ7-6;Q96QZ7-2;Q96QZ7	Membrane-associated guanylate kinase, WW and PDZ domain-containing protein 1	MAGI1	0	2	0	2	1.6	1.6	126.9	0			0	1.528	1.9304	2	0	0	34435000	63283000
Q9NVH2-3;Q9NVH2-2;Q9NVH2;B4DLZ6	Integrator complex subunit 7	INTS7	0	2	0	2	2.5	2.5	104.7	0			0			1	0	0	7053800	4214300
Q9P2F8;Q9P2F8-2	Signal-induced proliferation-associated 1-like protein 2	SIPA1L2	1	2	0	1	1.5	0.9	190.44	0.001497			0			0	0	0	10271000	0
Q9ULV0;Q9H6Y6	Unconventional myosin-Vb	MYO5B	0	2	0	1	1.2	0.5	213.67	0			0			0	0	0	16228000	0
Q9UPN7	Serine/threonine-protein phosphatase 6 regulatory subunit 1	PPP6R1	1	0	1	0	1.2	1.2	96.723	0.0042918			0			0	0	0	0	0

## Sheet: Suppl. Table Acetyl(K)Sites
Protein	Protein names	Gene names	PEP for	PEP rev	Diagnostic peak	Number of Acetyl (K)	Amino acid	Sequence window	Acetyl (K) Probabilities	Acetyl (K) Score diffs	Position in peptide	Ratio H/L for	Ratio H/L rev	Intensity L for	Intensity H for	Intensity L rev	Intensity H rev	Positions
E9PRI3	Wee1-like protein kinase	WEE1	0.0196822	0.0179318	+	1	K	SRKSAEQLRIELNAEKFKNSLLQKELKKAQM	IELNAEK(1)FK	IELNAEK(53.75)FK(-53.75)	7	1.4652	0.78176	52000000	84494000	50970000	45602000	40
B4DEB1	Histone H3;Histone H3.3C;Histone H3.2;Histone H3.3;Histone H3.1	H3F3A;HIST2H3PS2;H3F3C;HIST2H3A;HIST1H3A	0.0215921	0.00228176	+	1	K	RKSTGGKAPRKQLATKAARKSAPSTGGVKKP	KQLATK(1)AAR	K(-65.72)QLATK(65.72)AAR	6	2.3137	0.70237	40177000	86197000	53745000	37889000	24
Q96CN4	EVI5-like protein	EVI5L	0.00521805		+	1	K	LAKLEEQNRLLEADSKSMRSMNGSRRNSGSS	LLEADSK(1)SMR	LLEADSK(59.91)SMR	7			86777000	0	0	0	53
D6REW1	PRELI domain-containing protein 1, mitochondrial	PRELID1		0.015476	+	1	K	EVTPDQKLLSRRLLTKTNRMPRWAERLFPAN	LLTK(1)TNRMPR	LLTK(51.28)TNRMPR	4			0	0	24697000	0	58
F8WBK4	Phostensin	PPP1R18		0.00742265	+	1	K	REKAERERLSQMPAWKRGLLERRRAKLGLSP	LSQMPAWK(1)R	LSQMPAWK(59.35)R	8			0	0	24392000	0	40
G5E9M8	Transcription factor Sp1	SP1	0.0134664				K	RTHTGEKKFACPECPKRFMRSDHLSKHIKTH	FACPECPK(1)R	FACPECPK(45.6)R	8	1.2066		10551000	15185000	0	0	686;693
G5E9M8	Transcription factor Sp1	SP1	9.6401e-05		+	1	K	SDELQRHKRTHTGEKKFACPECPKRFMRSDH	K(1)FACPECPK	K(125.7)FACPECPK(-125.7)	1	1.5367		190590000	332820000	0	0	678;685
G5E9M8	Transcription factor Sp1	SP1	2.6216e-06	2.44149e-08		1	K	CKDSEGRGSGDPGKKKQHICHIQGCGKVYGK	K(1)QHICHIQGCGK	K(110.93)QHICHIQGCGK(-110.93)	1	1.4797	0.81778	148420000	264040000	168790000	146580000	617;624
G5E9M8	Transcription factor Sp1;Transcription factor Sp9;Krueppel-like factor 15	SP1;SP9;KLF15	0.0112392		+	1	K	CPECPKRFMRSDHLSKHIKTHQNKKGGPGVA	SDHLSK(1)HIK	SDHLSK(41.82)HIK(-41.82)	6			0	0	0	0	696;703
G5E9M8	Transcription factor Sp1;Transcription factor Sp3;Transcription factor Sp4	SP1;SP3;SP4	0.00126521	0.000638405		1	K	KQHICHIEGCGKVYGKTSHLRAHLRWHTGER;KQHICHIQGCGKVYGKTSHLRAHLRWHTGER	VYGK(1)TSHLR	VYGK(99.69)TSHLR	4	3.9789	0.40549	62574000	236610000	224230000	92647000	632;639;660
P09874	Poly [ADP-ribose] polymerase 1	PARP1	4.12757e-06	1.03257e-06		1	K	TGNAWHSKNFTKYPKKFYPLEIDYGQDEEAV	K(1)FYPLEIDYGQDEEAVK	K(69.93)FYPLEIDYGQDEEAVK(-69.93)	1	1.2223	0.80766	20324000	33430000	22585000	23495000	637
P09874	Poly [ADP-ribose] polymerase 1	PARP1	0.00129014	2.08618e-05	+	1	K	ALKKQLPGVKSEGKRKGDEVDGVDEVAKKKS	K(1)GDEVDGVDEVAK	K(84.75)GDEVDGVDEVAK(-84.75)	1	0.97603	0.68701	12139000	7605100	17003000	13204000	209
P09874	Poly [ADP-ribose] polymerase 1	PARP1	0.0120008		+	1	K	KGTNSYYKLQLLEDDKENRYWIFRSWGRVGT	LQLLEDDK(1)ENR	LQLLEDDK(44.92)ENR	8	0.62546		30627000	23601000	0	0	579
P11233	Ras-related protein Ral-A	RALA	0.00667028			1	K	KSDLEDKRQVSVEEAKNRAEQWNVNYVETSA	RQVSVEEAK(1)NR	RQVSVEEAK(50.35)NR	9			0	0	0	0	143
P19338	Nucleolin	NCL	0.000588921	6.38176e-06	+	1	K	KNDLAVVDVRIGMTRKFGYVDFESAEDLEKA	K(1)FGYVDFESAEDLEK	K(75.91)FGYVDFESAEDLEK(-75.91)	1	2.528	1.3104	15388000	38223000	21953000	25124000	348
P34932	Heat shock 70 kDa protein 4	HSPA4	0.000266353		+	1	K	LKVLATAFDTTLGGRKFDEVLVNHFCEEFGK	K(1)FDEVLVNHFCEEFGK	K(51.09)FDEVLVNHFCEEFGK(-51.09)	1	1.6638		9554000	15666000	0	0	235
P56937-3	3-keto-steroid reductase	HSD17B7	0.00160302	0.0375997	+	1	K	EDTAEKFYQKLLELEKHIRVTIQKTDNQARL	LLELEK(1)HIR	LLELEK(40.06)HIR	6			98954000	0	117900000	0	286
P62805	Histone H4	HIST1H4A	0.000648723	0.00856818	+	2	K	___MSGRGKGGKGLGKGGAKRHRKVLRDNIQ	GLGK(1)GGAK(1)R	GLGK(46.82)GGAK(46.82)R	4	0.69089	0.72546	22612000	23279000	22738000	16787000	13
P62805	Histone H4	HIST1H4A	0.000648723	0.00856818	+	2	K	SGRGKGGKGLGKGGAKRHRKVLRDNIQGITK	GLGK(1)GGAK(1)R	GLGK(46.82)GGAK(46.82)R	8	0.69089	0.72546	22612000	23279000	22738000	16787000	17
Q02446	Transcription factor Sp4;Transcription factor Sp8	SP4;SP8	0.00140619	0.00211407	+	1	K	CPECSKRFMRSDHLSKHVKTHQNKKGGGTAL	SDHLSK(1)HVK	SDHLSK(70.55)HVK(-70.55)	6	1.5841	0.81494	88437000	108940000	95167000	77239000	724
